# Supplementary material for: Orai, RyR, and IP3R channels cooperatively regulate calcium signaling in brain mid-capillary pericytes
Source: Commun Biol. 2023 May 6;6:493. doi: 10.1038/s42003-023-04858-3 (PMC10164186; doi:10.1038/s42003-023-04858-3)
Supplement: Supplementary file 3 — Supplementary Data 1 [file 42003_2023_4858_MOESM3_ESM.zip]

Archive with 71 entries (60 files):
- Source Data/
- Source Data/Figure 1/
- Source Data/Figure 1/1E_0Ca2+_Processes.xlsx
- Source Data/Figure 1/1E_0Ca2+_Soma.xlsx
- Source Data/Figure 1/1F_ET1.xlsx
- Source Data/Figure 1/1G_U46619.xlsx
- Source Data/Figure 2/
- Source Data/Figure 2/2B_VGCC_Processes.xlsx
- Source Data/Figure 2/2B_VGCC_Somas.xlsx
- Source Data/Figure 2/2D_60mMK+_Ensheathing.xlsx
- Source Data/Figure 2/2D_60mMK+_Mid-capillary.xlsx
- Source Data/Figure 2/2E_60mMK+_VGCC_Ensheathing_Somas.xlsx
- Source Data/Figure 2/2E_60mMK+_VGCC_Mid-capillary_Somas.xlsx
- Source Data/Figure 2/2F_60mMK+_VGCC_Ensheathing_Processes.xlsx
- Source Data/Figure 2/2F_60mMK+_VGCC_Mid-capillary_Processes.xlsx
- Source Data/Figure 2/2G_60mMK+_VGCC_Processes_TimeGraph.xlsx
- Source Data/Figure 2/2H_Pinacidil_Processes.xlsx
- Source Data/Figure 2/2H_Pinacidil_Somas.xlsx
- Source Data/Figure 2/2I_Glibenclamide_Processes.xlsx
- Source Data/Figure 2/2I_Glibenclamide_Somas.xlsx
- Source Data/Figure 3/
- Source Data/Figure 3/3B_GSK2833503A_Processes.xlsx
- Source Data/Figure 3/3B_GSK2833503A_Somas.xlsx
- Source Data/Figure 3/3B_Pyr3_Processes.xlsx
- Source Data/Figure 3/3B_Pyr3_Somas.xlsx
- Source Data/Figure 3/3B_SKF_Processes.xlsx
- Source Data/Figure 3/3B_SKF_Somas.xlsx
- Source Data/Figure 3/3C_2APB_100_Processes.xlsx
- Source Data/Figure 3/3C_2APB_100_Somas.xlsx
- Source Data/Figure 3/3C_2APB_10_Processes.xlsx
- Source Data/Figure 3/3C_2APB_10_Somas.xlsx
- Source Data/Figure 3/3C_2APB_TimeGraph.xlsx
- Source Data/Figure 3/3D_GSK7975A_Processes.xlsx
- Source Data/Figure 3/3D_GSK7975A_Somas.xlsx
- Source Data/Figure 3/3E_GSK7975A_TimeGraph.xlsx
- Source Data/Figure 3/3H_IA65_Resting.xlsx
- Source Data/Figure 3/IA65_Processes.xlsx
- Source Data/Figure 3/IA65_Somas.xlsx
- Source Data/Figure 4/
- Source Data/Figure 4/4B_CPA.xlsx
- Source Data/Figure 4/4C_U73122_Processes.xlsx
- Source Data/Figure 4/4D_U73122_Soma.xlsx
- Source Data/Figure 4/4E_U73122_Area_Histogram.xlsx
- Source Data/Figure 4/4F_Caffeine.xlsx
- Source Data/Figure 4/4G_Tetracaine_Processes.xlsx
- Source Data/Figure 4/4H_Tetracaine_Soma.xlsx
- Source Data/Figure 4/4I_Tetracaine_Area_Histogram.xlsx
- Source Data/Figure 5/
- Source Data/Figure 5/5C_SOCE.xlsx
- Source Data/Figure 6/
- Source Data/Figure 6/4B_ET1.xlsx
- Source Data/Figure 6/4D_ET1_GSK7975A.xlsx
- Source Data/Mouse IDs.xlsx
- Source Data/Supp Figure 1/
- Source Data/Supp Figure 1/S1B_Amplitude_Histogram.xlsx
- Source Data/Supp Figure 1/S1C_Area_Histogram.xlsx
- Source Data/Supp Figure 1/S1D_AQuA_ROI_Comparison.xlsx
- Source Data/Supp Figure 1/S1E_0Ca2+_TimeGraph.xlsx
- Source Data/Supp Figure 2/
- Source Data/Supp Figure 2/S2B_5mins.xlsx
- Source Data/Supp Figure 2/S2C_10mins.xlsx
- Source Data/Supp Figure 2/S2D_30mins.xlsx
- Source Data/Supp Figure 2/S2E_baseline_eventArea.xlsx
- Source Data/Supp Figure 2/S2F_0Ca2+_eventArea.xlsx
- Source Data/Supp Figure 3/
- Source Data/Supp Figure 3/S3A_DMSO_Processes.xlsx
- Source Data/Supp Figure 3/S3A_DMSO_Somas.xlsx
- Source Data/Supp Figure 3/S3B_TTX_Processes.xlsx
- Source Data/Supp Figure 3/S3B_TTX_Somas.xlsx
- Source Data/Supp Figure 4/
- Source Data/Supp Figure 4/S4_Resting_Ca2+.xlsx
