# Supplementary material for: Orai, RyR, and IP3R channels cooperatively regulate calcium signaling in brain mid-capillary pericytes
Source: Commun Biol. 2023 May 6;6:493. doi: 10.1038/s42003-023-04858-3 (PMC10164186; doi:10.1038/s42003-023-04858-3)
Supplement: Supplementary file 3 — Supplementary Data 1 [file 42003_2023_4858_MOESM3_ESM.zip › Source Data/Figure 1/1E_0Ca2+_Processes.xlsx]

## Sheet: Feuil1
		Frequency
Cell #	Mouse #	Baseline	Ca2+-free	Ca2+ washback
1	233	0.184595	0.0206171	0.239973
2	245	0.263282	0.0211337	0.160095
3	245	0.0946947	0.00100688	0.134251
4	250	0.273281	0.0293363	0.18632
5	250	0.215287	0.0396774	0.252393
6	250	0.358771	0.00726858	0.217075
