# Supplementary material for: Orai, RyR, and IP3R channels cooperatively regulate calcium signaling in brain mid-capillary pericytes
Source: Commun Biol. 2023 May 6;6:493. doi: 10.1038/s42003-023-04858-3 (PMC10164186; doi:10.1038/s42003-023-04858-3)
Supplement: Supplementary file 3 — Supplementary Data 1 [file 42003_2023_4858_MOESM3_ESM.zip › Source Data/Figure 1/1E_0Ca2+_Soma.xlsx]

## Sheet: Feuil1
		Frequency
Cell #	Mouse #	Baseline	Ca2+-free	Ca2+ washback
1	233	0.217822	0.035361	0.306931
2	245	0.330976	0.009901	0.311881
3	245	0.08628	0.005941	0.277228
4	250	0.449788	0	0.306931
5	250	0.134371	0.018388	0.342291
6	250	0.454031	0	0.190594
