# Supplementary material for: Orai, RyR, and IP3R channels cooperatively regulate calcium signaling in brain mid-capillary pericytes
Source: Commun Biol. 2023 May 6;6:493. doi: 10.1038/s42003-023-04858-3 (PMC10164186; doi:10.1038/s42003-023-04858-3)
Supplement: Supplementary file 3 — Supplementary Data 1 [file 42003_2023_4858_MOESM3_ESM.zip › Source Data/Figure 1/1F_ET1.xlsx]

## Sheet: Feuil1
		Frequency
Cell #	Mouse #	Baseline	0 Ca2+	ET-1
1	917	0.18034	0.0180353	0.204918
2	917	0.215269	0.019319	0.0891505
3	917	0.167011	0.0104087	0.0635728
4	925	0.116734	0.00691498	0.0871898
5	925	0.059608	0.023639	0.136956
