# Supplementary material for: Orai, RyR, and IP3R channels cooperatively regulate calcium signaling in brain mid-capillary pericytes
Source: Commun Biol. 2023 May 6;6:493. doi: 10.1038/s42003-023-04858-3 (PMC10164186; doi:10.1038/s42003-023-04858-3)
Supplement: Supplementary file 3 — Supplementary Data 1 [file 42003_2023_4858_MOESM3_ESM.zip › Source Data/Figure 1/1G_U46619.xlsx]

## Sheet: Feuil1
		Frequency
Cell #	Mouse #	Baseline	0 Ca2+	U46619
1	293	0.169731	0.0833768	0.307452
2	292	0.0788307	0.00035204	0.0557576
3	292	0.153721	0.0583746	0.100991
4	292	0.0822939	0.0211221	0.0661157
5	917	0.295942	0.0419931	0.262821
6	925	0.124802	0.024073	0.0301659
7	925	0.117869	0.0308031	0.144231
