# Supplementary material for: Orai, RyR, and IP3R channels cooperatively regulate calcium signaling in brain mid-capillary pericytes
Source: Commun Biol. 2023 May 6;6:493. doi: 10.1038/s42003-023-04858-3 (PMC10164186; doi:10.1038/s42003-023-04858-3)
Supplement: Supplementary file 3 — Supplementary Data 1 [file 42003_2023_4858_MOESM3_ESM.zip › Source Data/Figure 2/2B_VGCC_Processes.xlsx]

## Sheet: Feuil1
		Frequency		Area		Amplitude		Duration
Cell #	Mouse #	Baseline	Blockers	Baseline	Blockers	Baseline	Blockers	Baseline	Blockers
1	1317	0.102912	0.151463	8.45142	8.15267	1.14682	1.2478	1.40823	1.49708
2	1317	0.144095	0.187894	5.52157	4.49741	1.21736	1.11813	1.28119	1.48469
3	1317	0.282885	0.213021	7.13455	5.55233	1.01456	0.970365	1.52358	1.55122
4	1317	0.379324	0.665248	3.96935	4.14275	0.91573	0.970617	1.43562	1.3892
5	1317	0.106419	0.0398611	8.42727	3.66225	1.38132	1.39845	1.22732	1.4186
6	1317	0.0339462	0.0271663	1.77772	2.14574	0.968182	0.982575	1.39524	0.8625
7	1317	0.109826	0.0645947	3.06759	2.47924	1.219	1.37731	1.02872	0.944421
8	1317	0.132473	0.167285	2.90935	2.16506	1.05919	0.944743	1.56299	1.14735
9	1318	0.100169	0.0947308	5.24488	5.09652	1.47189	1.16224	1.45662	1.2132
10	1318	0.171907	0.153708	7.26543	4.21721	1.88955	1.44272	2.12191	2.26779
11	1318	0.185896	0.204633	7.03007	4.51119	1.33399	1.14975	1.60648	1.42038
12	1318	0.0522026	0.0952054	5.70912	3.82116	1.35528	1.47496	1.19845	2.0657
13	1318	0.278695	0.292029	4.67128	11.6837	1.10731	3.92327	1.65954	3.43674
14	1318	0.0769819	0.0932552	1.921	2.43891	1.63836	1.67742	1.06099	1.10044
15	1318	0.114569	0.0288029	2.94256	1.58395	1.15698	1.28243	1.62637	0.894444
16	1318	0.176259	0.154631	2.57819	2.42687	1.27852	1.28902	1.06365	1.03136
