# Supplementary material for: Orai, RyR, and IP3R channels cooperatively regulate calcium signaling in brain mid-capillary pericytes
Source: Commun Biol. 2023 May 6;6:493. doi: 10.1038/s42003-023-04858-3 (PMC10164186; doi:10.1038/s42003-023-04858-3)
Supplement: Supplementary file 3 — Supplementary Data 1 [file 42003_2023_4858_MOESM3_ESM.zip › Source Data/Figure 2/2B_VGCC_Somas.xlsx]

## Sheet: Feuil1
		Frequency		Area		Amplitude		Duration
Cell #	Mouse #	Baseline	Blockers	Baseline	Blockers	Baseline	Blockers	Baseline	Blockers
1	1317	0.158416	0.167417	3.26323	4.24421	0.725203	0.78706	1.24702	1.56629
2	1317	0.212164	0.338434	6.74333	8.40327	0.978465	0.736124	1.61503	1.92837
3	1317	0.178218	0.252025	8.06172	5.90764	0.986468	0.816155	1.88095	1.86329
4	1317	0.537482	0.385239	3.78027	2.08859	0.741033	0.65503	1.77388	1.6397
5	1317	0.087694	0.012601	3.80466	1.52014	1.03263	1.68317	1.57143	1
6	1317	0.234795	0.428443	2.95556	4.05982	0.701995	0.629162	1.08889	1.22762
7	1317	0.441301	0.491449	5.29746	4.22382	0.765519	0.713223	1.3383	1.42238
8	1317	0.212164	0.318632	3.73548	5.5988	1.17796	0.795582	2.01933	1.52374
9	1318	0.240453	0.325833	8.35691	17.4237	1.32972	0.985197	1.98101	1.60272
10	1318	0.44413	0.487849	6.34719	9.35027	1.30347	1.21868	1.78941	2.25743
11	1318	0.463932	0.594059	9.51061	15.0183	0.93375	0.771978	1.70334	1.52384
12	1318	0.226308	0.29523	4.87358	3.78398	1.23526	1.26137	1.38357	1.84027
13	1318	0.37058	0.324032	14.1431	20.1979	0.966979	4.26356	1.63225	2.99949
14	1318	0.367751	0.468047	4.48684	4.93342	1.1847	1.38752	1.4449	1.37651
15	1318	0.090523	0.010801	1.40084	1.05565	1.34106	1.64525	1.18651	1.25
16	1318	0.596888	0.727273	6.20177	11.1591	0.852968	0.891743	1.34202	1.40237
