# Supplementary material for: Orai, RyR, and IP3R channels cooperatively regulate calcium signaling in brain mid-capillary pericytes
Source: Commun Biol. 2023 May 6;6:493. doi: 10.1038/s42003-023-04858-3 (PMC10164186; doi:10.1038/s42003-023-04858-3)
Supplement: Supplementary file 3 — Supplementary Data 1 [file 42003_2023_4858_MOESM3_ESM.zip › Source Data/Figure 2/2D_60mMK+_Ensheathing.xlsx]

## Sheet: Feuil1
		Frequency		Area		Amplitude		Duration
Cell #	Mouse #	Baseline	60 mM K+	Baseline	60 mM K+	Baseline	60 mM K+	Baseline	60 mM K+
1	2842	0.076161	0.243717	3.70732	1.26678	0.687387	0.83979	1.5	1.57353
2	2842	0.018859	0.165017	6.0909	5.74276	1.29207	0.877466	1.125	2.07692
3	2842	0	0.016973	NA	NA	NA	NA	NA	NA
4	2842	0.037718	0.062863	4.51451	4.26273	1.51291	1.47143	1.58333	1.725
5	2842	0.142058	0.161429	9.4711	10.1213	0.845437	1.05885	1.72727	1.80667
6	2842	0.152758	0.229137	9.11772	16.8123	0.880235	1.05719	1.62963	2.03086
7	2843	0.016447	0.019802	1.24145	1.40402	0.487542	0.578723	1.1	1.25
8	2843	0.062929	0.0904	1.52776	2.40488	0.594221	0.946705	1.04545	2.11905
9	2843	0.006001	0.010001	1.28081	1.96774	0.751438	0.887977	1.5	0.9
10	2843	0.01138	0.100148	13.7061	15.9029	1.39647	1.08006	1.2	1.93182
11	2843	0.010422	0.024318	3.42019	1.5503	0.701935	1.05136	1.5	1.57143
12	2843	0.043749	0.110523	6.00478	7.99833	1.27158	1.15553	1.18421	2.07292
13	2843	0.009319	0.069889	12.2029	16.654	1.90876	1.2944	1	1.75
14	2843	0.01221	0.016502	1.66787	1.19641	0.824157	0.633214	1	1.16667
15	2843	0.056577	0.056577	9.65336	5.92339	1.44974	1.62569	1.69444	3.22222
16	2843	0.060267	0.129143	4.11086	6.26073	0.964998	1.08763	1.60714	1.85
17	2843	0.062298	0.153521	4.42302	7.96728	1.08115	7.4648	1.25	2.6087
18	2843	0.031781	0.151571	5.84648	4.64215	1.10154	1.05854	1.38462	1.71774
19	2843	0.10533	0.214873	10.6372	16.142	0.96487	1.29984	1.28	1.7549
20	2843	0.084866	0.23951	33.1585	18.89	1.10487	1.01637	1.64444	2.45669
21	2843	0.029809	0.159693	19.2785	8.78642	1.1134	1.1505	1.07143	1.80667
