# Supplementary material for: Orai, RyR, and IP3R channels cooperatively regulate calcium signaling in brain mid-capillary pericytes
Source: Commun Biol. 2023 May 6;6:493. doi: 10.1038/s42003-023-04858-3 (PMC10164186; doi:10.1038/s42003-023-04858-3)
Supplement: Supplementary file 3 — Supplementary Data 1 [file 42003_2023_4858_MOESM3_ESM.zip › Source Data/Figure 2/2D_60mMK+_Mid-capillary.xlsx]

## Sheet: Feuil1
		Frequency		Area		Amplitude		Duration
Cell #	Mouse #	Baseline	60 mM K+	Baseline	60 mM K+	Baseline	60 mM K+	Baseline	60 mM K+
1	1320	0.234023	0.30123	7.18655	7.2757	1.79859	1.46067	1.55056	1.58292
2	1320	0.120574	0.12011	8.54609	12.2779	0.876284	1.30142	1.1787	1.47569
3	1320	0.188927	0.132249	20.4831	13.6091	1.03521	1.39589	1.54079	1.8102
4	1320	0.108614	0.0999878	10.7492	9.6072	1.13119	1.40784	1.51105	1.34296
5	1713	0.115473	0.0896808	8.70184	13.5075	1.23813	1.34683	1.13715	1.54961
6	1713	0.158047	0.154972	31.0947	10.7764	1.53822	1.20875	1.65719	1.56089
7	1713	0.267594	0.106532	12.4764	5.19068	0.655474	1.21402	1.34277	1.39606
8	1713	0.397865	0.154433	7.94991	7.6507	0.955212	1.18976	1.27838	1.85683
