# Supplementary material for: Orai, RyR, and IP3R channels cooperatively regulate calcium signaling in brain mid-capillary pericytes
Source: Commun Biol. 2023 May 6;6:493. doi: 10.1038/s42003-023-04858-3 (PMC10164186; doi:10.1038/s42003-023-04858-3)
Supplement: Supplementary file 3 — Supplementary Data 1 [file 42003_2023_4858_MOESM3_ESM.zip › Source Data/Figure 2/2E_60mMK+_VGCC_Ensheathing_Somas.xlsx]

## Sheet: Feuil1
		Frequency		Area		Amplitude		Duration
Cell #	Mouse #	60 mM K+	Blockers	60 mM K+	Blockers	60 mM K+	Blockers	60 mM K+	Blockers
1	1668	0.129292	0.026277	21.5745	7.89394	1.05568	0.747764	1.53224	0.638889
2	1675	0.431243	0.03915	36.0446	2.61802	0.814266	1.06205	1.80405	1.10714
3	1675	0.372937	0.068575	28.9562	4.8656	0.832093	0.933063	1.97833	1.38352
5	1672	0.320132	0.223222	43.826	28.1164	1.29058	1.67731	2.01491	2.16894
6	1672	0.256326	0.207921	15.0559	6.68516	1.14863	1.04967	1.72387	1.41288
7	2847	0.330976	0.027453	25.5923	7.09399	1.21383	0.927888	2.00328	1.08333
