# Supplementary material for: Orai, RyR, and IP3R channels cooperatively regulate calcium signaling in brain mid-capillary pericytes
Source: Commun Biol. 2023 May 6;6:493. doi: 10.1038/s42003-023-04858-3 (PMC10164186; doi:10.1038/s42003-023-04858-3)
Supplement: Supplementary file 3 — Supplementary Data 1 [file 42003_2023_4858_MOESM3_ESM.zip › Source Data/Figure 2/2E_60mMK+_VGCC_Mid-capillary_Somas.xlsx]

## Sheet: Feuil1
		Frequency		Area		Amplitude		Duration
Cell #	Mouse #	60 mM K+	Blockers	60 mM K+	Blockers	60 mM K+	Blockers	60 mM K+	Blockers
1	1675	0.367437	0.092259	14.526	8.66756	1.01381	1.04416	1.40497	1.5947
2	1320	0.562942	0.59766	9.54735	7.79288	1.18839	0.951681	1.9268	1.35919
3	1320	0.350778	0.142214	9.95503	3.18406	1.22286	1.23999	1.60502	0.991375
4	1320	0.565771	0.855886	13.97	14.047	0.93983	0.827488	1.712	1.51977
5	1672	0.214974	0.383888	63.3652	34.8142	2.01294	1.15471	1.83912	1.83135
6	1672	0.60286	0.536904	21.6043	28.4023	0.703117	0.729401	1.48598	1.52075
7	1709	0.211221	0.261026	56.2347	36.6875	1.75157	1.69429	1.85794	1.65145
8	1709	0.551155	0.486949	33.4049	36.4068	0.856858	0.859082	1.59512	1.57296
