# Supplementary material for: Orai, RyR, and IP3R channels cooperatively regulate calcium signaling in brain mid-capillary pericytes
Source: Commun Biol. 2023 May 6;6:493. doi: 10.1038/s42003-023-04858-3 (PMC10164186; doi:10.1038/s42003-023-04858-3)
Supplement: Supplementary file 3 — Supplementary Data 1 [file 42003_2023_4858_MOESM3_ESM.zip › Source Data/Figure 2/2F_60mMK+_VGCC_Ensheathing_Processes.xlsx]

## Sheet: Feuil1
		Frequency		Area		Amplitude		Duration
Cell #	Mouse #	High K+	Blockers	High K+	Blockers	High K+	Blockers	High K+	Blockers
1	1668	0.168805	0.0163878	6.62142	4.29843	1.08353	0.860747	1.68233	1.57008
2	1675	0.204561	0.0424354	9.90955	4.27228	0.964435	1.3325	1.62379	1.07831
3	1675	0.164876	0.0479969	15.3052	5.73805	0.975255	1.06034	1.86251	1.116
4	1675	0.15598	0.010126	8.98473	7.32384	1.00555	14.3009	1.2189	5.03409
5	1672	0.137091	0.0976829	16.883	10.847	1.02001	1.17523	1.7104	1.61771
6	1672	0.132225	0.0613619	5.26204	5.94255	1.06114	1.02282	1.53658	1.2115
7	1709	0.0830083	0.0826942	32.5151	26.7366	1.55035	1.63866	2.23791	2.11466
8	1709	0.111767	0.0718157	18.2904	18.6473	1.23535	1.16617	1.67934	1.69678
9	2847	0.091643	0.025503	13.8131	6.39672	1.32768	1.20122	1.74373	1.00743
