# Supplementary material for: Orai, RyR, and IP3R channels cooperatively regulate calcium signaling in brain mid-capillary pericytes
Source: Commun Biol. 2023 May 6;6:493. doi: 10.1038/s42003-023-04858-3 (PMC10164186; doi:10.1038/s42003-023-04858-3)
Supplement: Supplementary file 3 — Supplementary Data 1 [file 42003_2023_4858_MOESM3_ESM.zip › Source Data/Figure 2/2F_60mMK+_VGCC_Mid-capillary_Processes.xlsx]

## Sheet: Feuil1
		Frequency		Area		Amplitude		Duration
Cell #	Mouse #	60mM K+	Blockers	60mM K+	Blockers	60mM K+	Blockers	60mM K+	Blockers
1	1675	0.130357	0.102107	7.84937	6.89843	1.19911	1.25503	1.23673	1.30379
2	1320	0.262312	0.218749	6.93131	3.39323	1.50634	1.36425	1.52402	1.20846
3	1320	0.182252	0.0994526	5.28938	3.73832	1.25468	1.16114	1.25385	1.06977
4	1320	0.20004	0.213236	7.85377	7.58929	1.41298	1.18988	1.54723	1.27483
5	1672	0.0651879	0.0836108	31.5504	20.0609	1.62306	1.27721	1.58272	1.53765
6	1672	0.230695	0.228112	12.2108	13.7449	0.816562	0.894001	1.41888	1.4195
7	1709	0.106745	0.0848054	27.617	24.6683	1.60273	1.58783	1.56744	1.54238
8	1709	0.242768	0.234571	13.266	14.5541	1.09827	1.21016	1.37867	1.35864
