# Supplementary material for: Orai, RyR, and IP3R channels cooperatively regulate calcium signaling in brain mid-capillary pericytes
Source: Commun Biol. 2023 May 6;6:493. doi: 10.1038/s42003-023-04858-3 (PMC10164186; doi:10.1038/s42003-023-04858-3)
Supplement: Supplementary file 3 — Supplementary Data 1 [file 42003_2023_4858_MOESM3_ESM.zip › Source Data/Figure 2/2G_60mMK+_VGCC_Processes_TimeGraph.xlsx]

## Sheet: Feuil1
	Ensheathing										Mid-capillary
Mouse	1668	1675	1675	1675	1672	1672	1709	1709	2847		1675	1320	1320	1320	1672	1672	1709	1709
Cell	1	2	3	4	5	6	7	8	9		1	2	3	4	5	6	7	8
-12	85.4665	100.291	93.9264	79.3451	88.8889	100.8	104.491	116.859			101.27				86.9752	99.9288	115.942	101.409
-11	94.1653	99.8547	98.5458	86.7129	93.9815	100.8	101.04	111.204			102.087				89.0204	100.569	110.145	101.133
-10	102.864	99.4186	103.165	94.0806	99.0741	100.8	97.5904	105.55	83.2797		102.904	54.902	115.776	58.9226	91.0657	101.21	104.348	100.857
-9	111.563	98.9826	107.784	101.448	104.167	100.8	94.1402	99.8953	92.283		103.721	74.7277	111.026	80.1347	93.1109	101.85	98.5507	100.582
-8	120.262	98.5465	112.404	108.816	109.259	100.8	90.69	94.2408	101.286		104.537	94.5534	106.276	101.347	95.1561	102.491	92.7536	100.306
-7	110.725	99.4186	105.86	108.249	106.019	100.08	95.6188	93.7696	110.289		101.27	114.379	101.527	122.559	101.561	100.89	93.4783	99.755
-6	101.188	100.291	99.3157	107.683	102.778	99.36	100.548	93.2984	107.288		98.0036	117.429	94.9958	117.452	107.966	99.2883	94.2029	99.2039
-5	91.6516	101.163	92.7716	107.116	99.537	98.64	105.477	92.8272	104.287		94.7368	120.479	88.4648	112.346	114.37	97.6868	94.9275	98.6528
-4	82.1149	102.035	86.2275	106.549	96.2963	97.92	110.405	92.356	101.286		91.4701	123.529	81.9338	107.239	120.775	96.0854	95.6522	98.1017
-3	84.6286	97.2384	86.2275	101.448	100	97.92	103.998	86.2304	106.35		93.5118	122.386	81.0433	103.998	142.734	98.968	95.6522	94.7949
-2	87.1423	92.4419	86.2275	96.3476	103.704	97.92	97.5904	80.1047	111.415		95.5535	121.242	80.1527	100.758	164.693	101.85	95.6522	91.4881
-1	89.656	87.6453	86.2275	91.2468	107.407	97.92	91.1829	73.9791	116.479		97.5953	120.098	79.2621	97.5168	186.652	104.733	95.6522	88.1813
0	92.1697	82.8488	86.2275	86.1461	111.111	97.92	84.7755	67.8534	121.543		99.637	118.954	78.3715	94.2761	208.611	107.616	95.6522	84.8745
1	88.4295	81.1047	77.7588	71.9773	102.778	92.88	83.7897	68.3246	99.5981		92.6951	117.429	78.9652	93.0976	194.887	103.452	101.449	83.4966
2	84.6893	79.3605	69.29	57.8086	94.4444	87.84	82.8039	68.7958	77.6527		85.7532	115.904	79.5589	91.9192	181.162	99.2883	107.246	82.1188
3	80.9491	77.6163	60.8212	43.6398	86.1111	82.8	81.8182	69.267	55.7074		78.8113	114.379	80.1527	90.7407	167.438	95.1246	113.043	80.741
4	56.9355	75.8721	52.3524	29.471	77.7778	77.76	80.8324	69.7382	33.7621		71.8693	112.854	86.0899	73.4568	153.714	90.9608	118.841	79.3631
5	32.9219	71.9424	46.9632	23.8035	68.9815	74.88	79.8467	70.9948	34.3248		71.8693	111.329	92.0271	56.1728	151.884	91.9217	113.043	82.1188
6	8.90827	68.0126	41.574	18.136	60.1852	72	78.8609	72.2513	34.8875		71.8693	109.804	97.9644	38.8889	150.054	92.8826	107.246	84.8745
7	7.42356	64.0829	36.1848	12.4685	51.3889	69.12	77.8751	73.5079	35.4502		71.8693	94.5534	86.6836	67.1717	148.224	93.8434	101.449	87.6301
8	5.93885	60.1531	30.7955	6.80101	42.5926	66.24	76.8894	74.7644	36.0129		71.8693	79.3028	75.4029	95.4545	146.394	94.8043	95.6522	90.3858
9	4.45414	46.4975	28.1009	6.80101	44.9074	61.2	80.1753	76.0209	33.7621		72.686	64.0523	64.1221	123.737	142.734	98.6477	94.2029	89.5591
10	7.42356	32.8417	25.4063	6.80101	47.2222	56.16	83.4611	77.2775	31.5113		73.5027	69.39	56.4037	122.559	139.074	102.491	92.7536	88.7324
11	10.393	19.1861	22.7117	6.80101	49.537	51.12	86.747	75.3927	29.2604		74.3194	74.7277	48.6853	121.38	135.414	106.335	91.3043	87.9057
12	13.3624	17.1512	20.0171	6.80101	51.8518	46.08	91.6758	73.5079	27.0097		75.1361	80.0654	40.9669	120.202	131.755	110.178	89.8551	87.079
13	12.1028	15.1163	22.6362	6.23426	63.8889	47.808	96.6046	71.623	26.447		75.9528	78.5403	39.7795	109.203	132.669	104.733	83.3333	91.7636
14	10.8433	13.0814	25.2554	5.66751	75.9259	49.536	101.533	69.7382	25.8842		76.7695	77.0152	38.592	98.2043	133.584	99.2883	76.8116	96.4483
15	9.58369	18.3139	27.8745	5.10076	87.963	51.264	106.462	64.712	25.3215		77.5862	75.4902	37.4046	87.2054	134.5	93.8434	70.2899	101.133
16	8.32412	23.5465	30.4936	4.534	100	52.992	108.434	59.6859	24.7588		78.4029	89.2157	56.4037	96.2402	135.414	88.3986	63.7681	105.817
17	8.47016	28.7791	32.8788	5.66751	90.7407	54.72	110.405	54.6597	26.447		80.0363	102.941	75.4029	105.275	128.095	91.2811	68.8406	103.888
18	8.6162	24.4186	35.2639	6.80101	81.4815	44.16	112.377	54.0314	28.135		81.6697	116.667	94.402	114.31	120.775	94.1637	73.913	101.96
19	8.76223	20.0581	37.6491	7.93451	72.2222	33.6	103.505	53.4031	29.8231		83.3031	89.9782	68.8719	104.097	113.455	97.0463	78.9855	100.031
20	8.90827	15.6977	40.0342	9.06801	62.963	23.04	94.6331	52.7749	31.5113		84.9365	63.2898	43.3418	93.8833	106.136	99.9288	84.058	98.1017
