# Supplementary material for: Orai, RyR, and IP3R channels cooperatively regulate calcium signaling in brain mid-capillary pericytes
Source: Commun Biol. 2023 May 6;6:493. doi: 10.1038/s42003-023-04858-3 (PMC10164186; doi:10.1038/s42003-023-04858-3)
Supplement: Supplementary file 3 — Supplementary Data 1 [file 42003_2023_4858_MOESM3_ESM.zip › Source Data/Figure 2/2H_Pinacidil_Processes.xlsx]

## Sheet: Feuil1
		Frequency		Area		Amplitude		Duration
Cell #	Mouse #	Baseline	Pinacidil	Baseline	Pinacidil	Baseline	Pinacidil	Baseline	Pinacidil
1	886	0.158416	0.161536	8.4057	9.06597	0.91473	0.96914	1.49368	1.53539
2	886	0.160302	0.10401	7.50492	5.66396	1.86768	1.6904	1.45424	1.18343
3	886	0.0660066	0.0513051	3.13207	2.65883	2.18087	2.10922	1.11619	1.07792
4	886	0.0788468	0.0306414	6.64648	3.85621	1.25791	1.09871	1.81837	1.40762
5	886	0.276057	0.237748	5.60114	4.75655	1.06503	1.04077	1.51117	1.31025
6	886	0.059608	0.0523981	2.66855	2.32144	1.52919	1.63433	1.09211	1.02468
7	965	0.0834512	0.0492049	6.31419	4.67875	1.64826	1.5212	1.35405	1.38342
8	965	0.0603852	0.114935	4.30107	4.83356	1.65125	1.59499	1.06261	1.31449
9	965	0.154562	0.136709	4.45287	3.68803	1.47491	1.37434	1.14719	1.065
10	965	0.0347178	0.0624608	2.42133	3.43034	1.07055	1.16413	1.34046	1.18064
11	965	0.0795851	0.0645665	3.48484	4.49886	1.31018	1.27564	1.69992	1.0897
