# Supplementary material for: Orai, RyR, and IP3R channels cooperatively regulate calcium signaling in brain mid-capillary pericytes
Source: Commun Biol. 2023 May 6;6:493. doi: 10.1038/s42003-023-04858-3 (PMC10164186; doi:10.1038/s42003-023-04858-3)
Supplement: Supplementary file 3 — Supplementary Data 1 [file 42003_2023_4858_MOESM3_ESM.zip › Source Data/Figure 2/2H_Pinacidil_Somas.xlsx]

## Sheet: Feuil1
		Frequency		Area		Amplitude		Duration
Cell #	Mouse #	Baseline	Pinacidil	Baseline	Pinacidil	Baseline	Pinacidil	Baseline	Pinacidil
1	886	0.342291	0.428443	15.6446	14.2146	0.706956	0.728071	1.57205	1.70837
2	886	0.084866	0.036004	10.6235	5.30994	1.28626	1.16392	1.22857	0.944444
3	886	0.062235	0.068407	2.60294	6.8716	1.52432	1.06155	1.21429	1.21667
4	886	0.141443	0.079208	3.26498	1.40421	1.24757	1.17054	1.18622	1.32273
5	886	0.036775	0.036004	5.86943	4.44046	1.23625	0.759515	2.28571	1.56818
6	886	0.152758	0.064806	1.87504	2.14547	1.14019	1.39477	0.892857	0.790909
7	965	0.132956	0.20162	5.58541	7.4736	1.6389	1.0773	1.26191	1.50678
8	965	0.011315	0.066607	1.49903	2.5964	1.42841	1.44419	0.75	1.44643
9	965	0.562942	0.565257	7.42096	5.92383	0.90326	0.876259	1.4426	1.36506
10	965	0.059406	0.081008	5.32834	2.76089	2.34897	0.842436	1.84286	1.13333
11	965	0.294201	0.268227	4.52578	3.62469	0.808497	0.913185	1.80827	1.7299
