# Supplementary material for: Orai, RyR, and IP3R channels cooperatively regulate calcium signaling in brain mid-capillary pericytes
Source: Commun Biol. 2023 May 6;6:493. doi: 10.1038/s42003-023-04858-3 (PMC10164186; doi:10.1038/s42003-023-04858-3)
Supplement: Supplementary file 3 — Supplementary Data 1 [file 42003_2023_4858_MOESM3_ESM.zip › Source Data/Figure 2/2I_Glibenclamide_Processes.xlsx]

## Sheet: Feuil1
		Frequency		Area		Amplitude		Duration
Cell #	Mouse #	Baseline	Glibenclamide	Baseline	Glibenclamide	Baseline	Glibenclamide	Baseline	Glibenclamide
1	999	0.0534339	0.0565056	2.71555	2.58241	1.58837	1.21328	0.953896	1.24869
2	999	0.0940502	0.0420821	9.70409	4.3523	1.44866	1.41936	1.73341	1.23462
3	999	0.0282885	0.0332761	16.7028	5.5147	1.60125	1.34893	1.34127	1.37662
4	999	0.0121237	0.0106541	1.83181	2.0115	1.77339	1.9406	1	1
5	999	0.0620776	0.0250025	2.48772	2.01797	1.4165	1.52503	0.966667	0.796753
6	999	0.0372894	0.0159561	2.45795	2.32742	1.64495	1.4163	1.37302	1.00521
7	999	0.111583	0.0450045	2.87585	2.30306	1.31253	1.425	0.921578	0.877141
8	999	0.0917934	0.100296	5.22577	2.90208	1.32873	1.24247	1.16241	0.963618
9	870	0.0789722	0.0382538	3.65112	2.19032	1.25131	1.23827	1.30087	1.26412
10	870	0.17713	0.084193	3.56219	2.74234	1.33839	1.26443	1.23056	1.1293
11	870	0.183388	0.113287	4.67295	4.96344	1.56915	1.53247	1.307	1.27348
12	870	0.0170506	0.0162756	1.67743	1.587	1.01907	1.21755	0.830357	1
13	870	0.0424328	0.019319	2.57579	4.09625	1.12226	2.16344	0.901855	1.22922
14	870	0.180957	0.170589	4.10734	4.68727	1.08203	1.20224	0.959514	1.16102
15	870	0.0928602	0.0817908	3.99255	2.9718	1.02788	0.989641	1.15516	1.07904
16	994	0.0870087	0.0267299	6.37643	3.65507	1.66481	1.62153	1.33151	1.11913
17	994	0.039604	0.0306031	3.05101	2.27781	1.80341	1.93679	0.936508	1.10308
18	994	0.161837	0.0427019	3.98132	2.17179	1.56274	1.83161	1.28451	0.898782
19	994	0.0301136	0.00174211	3.21401	1.98463	1.46899	2.20763	1.03571	1
20	994	0.129824	0.0581844	7.36015	7.54796	1.45539	1.88739	1.21214	1.21154
