# Supplementary material for: Orai, RyR, and IP3R channels cooperatively regulate calcium signaling in brain mid-capillary pericytes
Source: Commun Biol. 2023 May 6;6:493. doi: 10.1038/s42003-023-04858-3 (PMC10164186; doi:10.1038/s42003-023-04858-3)
Supplement: Supplementary file 3 — Supplementary Data 1 [file 42003_2023_4858_MOESM3_ESM.zip › Source Data/Figure 2/2I_Glibenclamide_Somas.xlsx]

## Sheet: Feuil1
		Frequency		Area		Amplitude		Duration
Cell #	Mouse #	Baseline	Glibenclamide	Baseline	Glibenclamide	Baseline	Glibenclamide	Baseline	Glibenclamide
1	999	0	0.261026	NA	NA	NA	NA	NA	NA
2	999	0.02546	0.061206	1.20345	2.12304	1.19435	0.77113	1.33333	1.27778
5	999	0.195191	0.142214	3.52979	3.81737	1.10388	0.85494	1.79533	1.13557
7	999	0.398868	0.079208	6.45999	4.60105	0.871743	0.821532	1.28894	0.903497
8	999	0.019802	0.041404	1.42966	1.31605	1.36683	1.27254	1	0.875
10	870	0.424328	0.430243	5.51737	3.49917	0.940471	0.82218	1.58832	1.30045
11	870	0.053748	0.012601	NA	NA	NA	NA	NA	NA
12	870	0.328147	0.228623	4.51875	2.89382	0.856301	0.987037	1.1727	1.07148
13	870	0.166902	0.054005	NA	NA	NA	NA	NA	NA
14	870	0.237624	0.109811	2.27539	1.72847	1.14098	1.19549	0.9	1.00693
15	870	0.141443	0.230423	4.45924	3.94385	0.646204	0.692957	1.59269	1.62283
16	994	0.181047	0.019802	7.70285	1.13659	1.2223	1.01364	1.82143	1.16667
17	994	0.079208	0.019802	1.50958	1.38291	1.64032	1.61097	1.10119	0.875
18	994	0.059406	0	NA	NA	NA	NA	NA	NA
20	994	0.12447	0.266427	3.68695	3.70291	1.09852	1.05783	1.21429	1.46473
