# Supplementary material for: Orai, RyR, and IP3R channels cooperatively regulate calcium signaling in brain mid-capillary pericytes
Source: Commun Biol. 2023 May 6;6:493. doi: 10.1038/s42003-023-04858-3 (PMC10164186; doi:10.1038/s42003-023-04858-3)
Supplement: Supplementary file 3 — Supplementary Data 1 [file 42003_2023_4858_MOESM3_ESM.zip › Source Data/Figure 3/3B_GSK2833503A_Processes.xlsx]

## Sheet: Feuil1
		Frequency		Area		Amplitude		Duration
Cell #	Mouse #	Baseline	GSK2833503A	Baseline	GSK2833503A	Baseline	GSK2833503A	Baseline	GSK2833503A
1	1666	0.231495	0.206249	17.5808	13.583	1.22627	1.13545	1.64381	1.5671
2	1666	0.192959	0.184519	10.2714	9.51027	1.23887	1.05941	1.39137	1.37683
3	1666	0.245968	0.172376	5.84046	6.25647	0.806288	0.816163	1.74977	1.80383
4	1666	0.191419	0.156359	5.44751	4.29793	0.956795	0.929535	1.55818	1.52298
5	1661	0.222247	0.173647	6.56731	5.80084	1.05253	1.08448	1.60435	1.53452
6	1661	0.181518	0.191954	8.6088	8.12908	1.47314	1.46285	2.06868	1.54571
7	1661	0.155251	0.191851	17.0163	17.7321	1.25497	1.20823	1.68474	1.69357
8	1661	0.152225	0.0996379	11.5684	8.06266	1.47557	1.44278	1.47974	1.35071
9	1661	0.146291	0.155888	5.42023	5.21922	0.838509	0.83761	1.66662	1.53066
