# Supplementary material for: Orai, RyR, and IP3R channels cooperatively regulate calcium signaling in brain mid-capillary pericytes
Source: Commun Biol. 2023 May 6;6:493. doi: 10.1038/s42003-023-04858-3 (PMC10164186; doi:10.1038/s42003-023-04858-3)
Supplement: Supplementary file 3 — Supplementary Data 1 [file 42003_2023_4858_MOESM3_ESM.zip › Source Data/Figure 3/3B_GSK2833503A_Somas.xlsx]

## Sheet: Feuil1
		Frequency		Area		Amplitude		Duration
Cell #	Mouse #	Baseline	GSK283	Baseline	GSK283	Baseline	GSK283	Baseline	GSK283
1	1666	0.311331	0.436544	21.3002	22.2441	1.13164	0.865475	1.55115	1.64917
2	1666	0.30473	0.282628	40.6285	30.4971	1.26865	1.16613	1.86331	2.06083
3	1666	0.419142	0.286229	6.39596	10.3739	0.519211	0.603409	1.83519	2.38
4	1666	0.228823	0.221422	9.14541	4.09333	0.81291	0.682931	1.91625	1.85399
5	1661	0.50055	0.468497	10.9485	13.0222	1.03294	1.03167	1.49603	1.47746
6	1661	0.233223	0.09811	14.8159	5.01579	1.61078	0.853738	2.52469	1.50852
7	1661	0.356436	0.366787	25.5206	35.3038	0.900411	0.934285	2.08951	2.12747
8	1661	0.19692	0.060306	14.1172	10.1746	1.44147	1.60326	1.63604	1.86742
9	1661	0.416942	0.346535	8.40755	5.66788	0.658734	0.652119	2.07288	1.74906
