# Supplementary material for: Orai, RyR, and IP3R channels cooperatively regulate calcium signaling in brain mid-capillary pericytes
Source: Commun Biol. 2023 May 6;6:493. doi: 10.1038/s42003-023-04858-3 (PMC10164186; doi:10.1038/s42003-023-04858-3)
Supplement: Supplementary file 3 — Supplementary Data 1 [file 42003_2023_4858_MOESM3_ESM.zip › Source Data/Figure 3/3B_Pyr3_Processes.xlsx]

## Sheet: Feuil1
		Frequency		Area		Amplitude		Duration
Cell #	Mouse #	Baseline	Pyr3	Baseline	Pyr3	Baseline	Pyr3	Baseline	Pyr3
1	1334	0.0585131	0.0733986	7.42807	8.48254	1.68535	1.43881	1.82176	1.55842
2	1334	0.0726652	0.04761	10.1098	8.68177	1.67141	1.45448	1.86796	1.63193
3	1632	0.138216	0.171017	11.291	9.94409	1.47522	1.39454	1.60331	1.66862
4	1632	0.0991902	0.137743	14.3487	13.2113	1.51431	1.53957	1.52378	1.56885
5	1632	0.181195	0.144838	6.812	5.85585	1.32678	1.32694	1.30751	1.19489
6	1632	0.163813	0.132271	8.5939	7.71505	1.27158	1.36817	1.52546	1.6902
7	1659	0.212688	0.173556	8.41886	9.38646	1.3314	1.3478	1.64166	1.75888
