# Supplementary material for: Orai, RyR, and IP3R channels cooperatively regulate calcium signaling in brain mid-capillary pericytes
Source: Commun Biol. 2023 May 6;6:493. doi: 10.1038/s42003-023-04858-3 (PMC10164186; doi:10.1038/s42003-023-04858-3)
Supplement: Supplementary file 3 — Supplementary Data 1 [file 42003_2023_4858_MOESM3_ESM.zip › Source Data/Figure 3/3B_Pyr3_Somas.xlsx]

## Sheet: Feuil1
		Frequency		Area		Amplitude		Duration
Cell #	Mouse #	Baseline	Pyr3	Baseline	Pyr3	Baseline	Pyr3	Baseline	Pyr3
1	1334	0.209021	0.261026	8.78871	13.1057	1.25241	1.13886	2.22778	1.98847
2	1334	0.070407	0.054005	11.3624	2.16875	1.62171	1.34318	1.71296	0.894481
3	1632	0.172717	0.30003	24.316	21.5845	1.66409	1.30783	1.87963	2.06406
4	1632	0.148515	0.260126	13.0809	16.9234	1.64304	1.60789	1.96157	1.88928
5	1632	0.188119	0.211221	8.26044	7.81113	1.03108	1.16248	1.53575	1.16653
6	1632	0.240924	0.089559	8.54593	6.87158	0.8153	0.924811	1.54482	1.14545
7	1659	0.315732	0.19982	8.14145	7.02403	1.29925	1.05113	1.58681	1.52348
