# Supplementary material for: Orai, RyR, and IP3R channels cooperatively regulate calcium signaling in brain mid-capillary pericytes
Source: Commun Biol. 2023 May 6;6:493. doi: 10.1038/s42003-023-04858-3 (PMC10164186; doi:10.1038/s42003-023-04858-3)
Supplement: Supplementary file 3 — Supplementary Data 1 [file 42003_2023_4858_MOESM3_ESM.zip › Source Data/Figure 3/3B_SKF_Processes.xlsx]

## Sheet: Feuil1
		Frequency		Area		Amplitude		Duration
Cell #	Mouse #	Baseline	SKF-96365	Baseline	SKF-96365	Baseline	SKF-96365	Baseline	SKF-96365
1	1628	0.332783	0.00825083	24.1124	1.35124	1.16033	1.27364	1.65749	0.958333
2	1628	0.182518	0.00470502	21.0138	1.27734	1.4343	1.03402	1.82286	0.875
3	1628	0.134142	0.0838262	19.4117	10.5943	2.7257	1.99288	2.64583	2.69402
4	1628	0.14567	0.0595922	15.8259	5.33764	1.609	1.47016	1.77189	1.32135
5	1656	0.106282	0.0251212	15.5797	8.12191	1.78815	1.56639	1.85802	1.19113
6	1656	0.0797928	0.024724	9.94674	4.2487	1.31107	1.30275	1.71217	1.48513
7	1656	0.0347713	0.0280589	6.27844	6.08618	1.35647	1.54031	1.0463	1.28236
8	1659	0.27531	0.119943	6.53897	4.50477	1.04527	1.17221	1.49189	1.29387
