# Supplementary material for: Orai, RyR, and IP3R channels cooperatively regulate calcium signaling in brain mid-capillary pericytes
Source: Commun Biol. 2023 May 6;6:493. doi: 10.1038/s42003-023-04858-3 (PMC10164186; doi:10.1038/s42003-023-04858-3)
Supplement: Supplementary file 3 — Supplementary Data 1 [file 42003_2023_4858_MOESM3_ESM.zip › Source Data/Figure 3/3B_SKF_Somas.xlsx]

## Sheet: Feuil1
		Frequency		Area		Amplitude		Duration
Cell #	Mouse #	Baseline	SKF-96365	Baseline	SKF-96365	Baseline	SKF-96365	Baseline	SKF-96365
1	1628	0.348735	0.012601	41.2034	0.675618	1.27689	1.09599	1.78714	1
2	1628	0.29923	0	NA	NA	NA	NA	NA	NA
3	1628	0.170517	0.159845	33.1275	8.41953	3.42049	1.24686	3.27173	3.09878
4	1628	0.146315	0.006301	13.143	0.62698	1.45527	0.836235	2.01834	1
5	1656	0.119912	0.066007	30.4578	6.21108	2.50555	1.33052	2.21528	1.04646
6	1656	0.045105	0.027453	6.4426	1.59521	0.978512	0.778584	1.5463	1
7	1656	0.008801	0.023145	0.456396	5.38816	1.39241	1.77173	1	1.1
8	1659	0.422442	0.19514	10.1727	6.69432	0.783116	0.748975	1.63615	1.58089
