# Supplementary material for: Orai, RyR, and IP3R channels cooperatively regulate calcium signaling in brain mid-capillary pericytes
Source: Commun Biol. 2023 May 6;6:493. doi: 10.1038/s42003-023-04858-3 (PMC10164186; doi:10.1038/s42003-023-04858-3)
Supplement: Supplementary file 3 — Supplementary Data 1 [file 42003_2023_4858_MOESM3_ESM.zip › Source Data/Figure 3/3C_2APB_100_Processes.xlsx]

## Sheet: Feuil1
		Frequency		Area		Amplitude		Duration
Cell #	Mouse #	Baseline	2-APB	Baseline	2-APB	Baseline	2-APB	Baseline	2-APB
1	1324	0.0420486	0.0040004	20.9915	4.28595	2.32592	1.58446	1.97388	1
2	1324	0.0893997	0.0124668	9.08812	2.29192	1.28383	0.974819	1.75399	0.948614
3	1324	0.174017	0.0915091	11.8136	5.76664	1.0458	1.0459	1.92771	1.6418
4	1375	0.102852	0.0102867	8.92707	3.86164	1.38371	1.07195	1.75957	1.16071
5	1375	0.103116	0.017503	3.36231	5.15637	0.89261	1.97776	1.28505	2.01136
6	1375	0.0716447	0.00150015	6.67181	2.62095	1.24081	1.23334	1.59809	1.15972
7	1375	0.161994	0.0136003	5.0733	2.34521	0.992553	1.12835	1.2804	1.10146
8	1659	0.0588707	0	NA	NA	NA	NA	NA	NA
9	1659	0.0430143	0.00740898	8.5852	2.16974	1.16663	1.04991	1.52156	1.07323
