# Supplementary material for: Orai, RyR, and IP3R channels cooperatively regulate calcium signaling in brain mid-capillary pericytes
Source: Commun Biol. 2023 May 6;6:493. doi: 10.1038/s42003-023-04858-3 (PMC10164186; doi:10.1038/s42003-023-04858-3)
Supplement: Supplementary file 3 — Supplementary Data 1 [file 42003_2023_4858_MOESM3_ESM.zip › Source Data/Figure 3/3C_2APB_100_Somas.xlsx]

## Sheet: Feuil1
		Frequency		Area		Amplitude		Duration
Cell #	Mouse #	Baseline	2-APB	Baseline	2-APB	Baseline	2-APB	Baseline	2-APB
1	1324	0.008801	0.0024	NA	NA	NA	NA	NA	NA
2	1324	0.313531	0.079208	15.2803	3.67302	1.30001	0.847008	2.14	1.60928
4	1375	0.166117	0.071107	15.7677	4.41866	1.61589	0.842307	2.66975	2.42857
5	1375	0.01355	0.007201	NA	NA	NA	NA	NA	NA
6	1375	0.178218	0.039604	10.8381	1.61538	1.03295	0.697894	2.48303	1.36667
7	1375	0.023102	0.031053	8.93051	1.65642	0.870317	0.665232	1	0.943182
8	1659	0.316832	0.014851	6.31094	1.83156	0.945865	0.713886	1.85223	0.8125
9	1659	0.10451	0.036992	30.2221	1.77209	1.54283	0.759094	2.06667	1.15
