# Supplementary material for: Orai, RyR, and IP3R channels cooperatively regulate calcium signaling in brain mid-capillary pericytes
Source: Commun Biol. 2023 May 6;6:493. doi: 10.1038/s42003-023-04858-3 (PMC10164186; doi:10.1038/s42003-023-04858-3)
Supplement: Supplementary file 3 — Supplementary Data 1 [file 42003_2023_4858_MOESM3_ESM.zip › Source Data/Figure 3/3C_2APB_10_Processes.xlsx]

## Sheet: Feuil1
		Frequency		Area		Amplitude		Duration
Cell #	Mouse #	Baseline	2-APB	Baseline	2-APB	Baseline	2-APB	Baseline	2-APB
1	1651	0.196327	0.173094	14.7026	15.0784	1.5968	1.39575	1.7573	1.74911
2	1651	0.140608	0.180862	12.4773	10.7431	1.50172	1.29052	1.73075	1.51484
3	1627	0.0542102	0.105517	10.2436	10.013	1.3023	1.18904	1.48699	1.49207
4	1627	0.117909	0.164786	14.5239	10.9736	1.2792	1.09953	1.63902	1.66483
5	1627	0.234861	0.24756	13.7675	13.7134	1.0258	0.969449	1.36918	1.45571
6	1627	0.228209	0.233186	11.026	7.94607	1.10434	0.944606	1.54388	1.51291
7	1627	0.0843055	0.080206	5.10273	5.3914	1.00475	1.03035	1.38437	1.44649
8	1632	0.0506051	0.153495	6.64587	10.4614	1.60569	1.25777	1.62778	1.59468
9	1632	0.0444988	0.0933127	8.6505	9.67329	1.4532	1.24096	1.29897	1.50499
