# Supplementary material for: Orai, RyR, and IP3R channels cooperatively regulate calcium signaling in brain mid-capillary pericytes
Source: Commun Biol. 2023 May 6;6:493. doi: 10.1038/s42003-023-04858-3 (PMC10164186; doi:10.1038/s42003-023-04858-3)
Supplement: Supplementary file 3 — Supplementary Data 1 [file 42003_2023_4858_MOESM3_ESM.zip › Source Data/Figure 3/3C_2APB_10_Somas.xlsx]

## Sheet: Feuil1
		Frequency		Area		Amplitude		Duration
Cell #	Mouse #	Baseline	2-APB	Baseline	2-APB	Baseline	2-APB	Baseline	2-APB
1	1651	0.173817	0.225023	28.2765	20.5094	2.05735	1.313	2.58418	2.08665
2	1651	0.174917	0.271827	26.1924	14.9967	1.78231	1.18285	2.32026	1.88848
3	1627	0.036304	0.146715	10.7515	16.1293	1.21588	1.09959	1.34722	1.8461
4	1627	0.168317	0.235224	17.2977	14.5826	1.09348	0.917931	2.06713	1.9867
5	1627	0.39824	0.49985	23.2914	18.9825	0.626583	0.580239	1.67824	1.63754
6	1627	0.245325	0.319532	21.8264	10.782	1.18005	0.880653	1.77715	1.57915
7	1627	0.166117	0.110711	5.37239	9.09905	0.854549	0.80304	1.95757	1.54318
8	1632	0.031903	0.191419	2.73763	13.4555	0.946206	1.20553	0.916667	1.68479
9	1632	0.083608	0.308431	25.2976	14.6547	1.88734	1.16729	1.72884	1.46822
