# Supplementary material for: Orai, RyR, and IP3R channels cooperatively regulate calcium signaling in brain mid-capillary pericytes
Source: Commun Biol. 2023 May 6;6:493. doi: 10.1038/s42003-023-04858-3 (PMC10164186; doi:10.1038/s42003-023-04858-3)
Supplement: Supplementary file 3 — Supplementary Data 1 [file 42003_2023_4858_MOESM3_ESM.zip › Source Data/Figure 3/3C_2APB_TimeGraph.xlsx]

## Sheet: Feuil1
	100 uM																				10 uM
Mouse	1324	1324	1324	1375	1375	1375	1375	1659	1659												1651	1651	1627	1627	1627	1627	1627	1632	1632
Cell	1	2	3	4	5	6	7	8	9												1	2	3	4	5	6	7	8	9
-12	167.442	66.1952	80.1724	82.5127	102.84	89.8273	100.746	127.273	36.8286												69.8276	167.237	101.222	116.268	68.6274	129.148	100	117.391	65
-11	146.512	77.6521	84.0517	83.2767	99.0468	95.0096	97.3881	120.454	64.4501												84.375	145.232	101.222	104.426	78.9216	119.058	100	107.609	80
-10	125.581	89.1089	87.931	84.0408	95.254	100.192	94.0298	113.636	92.0716												98.9224	123.227	101.222	92.5837	89.2157	108.969	100	97.8261	95
-9	104.651	100.566	91.8103	84.8047	91.4611	105.374	90.6716	106.818	119.693												113.47	101.222	101.222	80.7416	99.5098	98.8789	100	88.0435	110
-8	83.7209	112.023	95.6897	85.5688	87.6683	110.557	87.3134	100	147.315												128.017	79.2176	101.222	68.8995	109.804	88.7892	100	78.2609	125
-7	62.7907	112.659	103.448	99.3209	94.974	106.238	95.3731	93.1818	132.353												117.349	75.9169	100.122	85.0478	111.275	88.7892	100	88.0435	117.5
-6	66.2791	113.296	111.207	113.073	102.28	101.919	103.433	86.3636	117.391												106.681	72.6161	99.022	101.196	112.745	88.7892	100	97.8261	110
-5	69.7674	113.932	118.966	126.825	109.585	97.6008	111.493	79.5455	102.43												96.0129	69.3154	97.9218	117.344	114.216	88.7892	100	107.609	102.5
-4	73.2558	114.569	126.724	140.577	116.891	93.2822	119.552	72.7273	87.468												85.3448	66.0147	96.8215	133.493	115.686	88.7892	100	117.391	95
-3	60.1744	115.205	106.681	127.589	106.27	84.9904	116.194	68.1818	95.5243												94.0733	83.6186	111.125	124.88	115.196	80.213	97.6744	176.087	125
-2	47.093	115.842	86.6379	114.601	95.6493	76.6987	112.836	63.6364	103.581												102.802	101.222	125.428	116.268	114.706	71.6368	95.3488	234.783	155
-1	34.0116	116.478	66.5948	101.613	85.0284	68.4069	109.478	59.0909	111.637												111.53	118.826	139.731	107.656	114.216	63.0605	93.0233	293.478	185
0	20.9302	117.115	46.5517	88.6248	74.4075	60.1152	106.119	54.5455	119.693												120.259	136.43	154.034	99.0431	113.725	54.4843	90.6977	352.174	215
1	15.6977	114.569	49.7845	73.3447	74.5917	51.8234	100.41	50	98.977												95.6897	137.897	179.34	85.0478	96.0784	70.1233	95.3488	315	220
2	10.4651	112.023	53.0172	58.0645	74.7759	43.762	94.7015	45.4545	78.2609												71.1207	139.364	204.645	71.0526	78.4314	85.7623	100	277.826	225
3	5.23256	109.477	56.25	42.7844	74.9601	35.7006	88.9925	40.9091	57.5448												46.5517	140.831	229.951	57.0574	60.7843	101.401	104.651	240.652	230
4	0	106.931	59.4828	27.5042	75.1442	27.6392	83.2836	36.3636	36.8286												63.3621	149.633	255.257	43.0622	43.1373	117.04	109.302	203.478	235
5	7.84884	92.2914	56.8965	21.3922	61.5423	31.094	71.5298	27.2727	32.2251												80.1724	158.435	256.137	60.2871	57.3529	122.59	105.814	172.174	242.5
6	15.6977	77.6521	54.3103	15.2801	47.9404	34.5489	59.7761	18.1818	27.6215												96.9828	167.237	257.017	77.512	71.5686	128.139	102.326	140.87	250
7	23.5465	63.0127	51.7241	9.16808	34.3385	38.0038	48.0224	9.09091	23.0179												91.1638	156.235	257.897	94.7368	85.7843	133.688	98.8372	109.565	257.5
8	31.3954	48.3734	49.1379	3.05603	20.7365	41.4587	36.2687	0	18.4143												85.3448	145.232	258.777	111.962	100	139.238	95.3488	78.2609	265
9	20.9302	38.826	52.5862	7.64007	21.8144	28.7908	28.5448	0	21.4834												79.5259	134.23	259.658	120.574	105.229	123.094	96.5116	169.565	263.333
10	10.4651	29.2786	56.0345	12.2241	22.8923	16.1228	20.8209	0	24.5524												73.7069	123.227	221.149	129.187	110.457	106.951	97.6744	260.87	261.667
11	0	19.7313	59.4828	16.8082	23.9702	3.45489	13.097	0	27.6215												87.2845	112.225	182.641	137.799	115.686	90.8072	98.8372	352.174	260
12	3.48837	10.1839	49.1379	21.3922	25.0481	2.30326	5.37313	0	21.4533												100.862	101.222	144.132	140.67	109.15	74.6637	100	367.826	225
13	6.97674	10.1839	38.7931	16.8082	22.9607	1.15163	5.37313	0	15.2851												114.44	111.125	105.624	143.541	102.614	58.5202	99.4186	383.478	190
14	10.4651	10.1839	28.4483	12.2241	20.8734	0	5.37313	0	9.11689												128.017	121.027	145.232	146.411	96.0784	76.6816	98.8372	399.13	155
15	6.97674	10.1839	49.1379	7.64007	18.7861	0	5.37313	0	9.14698												112.5	130.929	184.841	150.718	99.3464	94.8431	98.2558	354.783	163.333
16	3.48837	10.1839	69.8276	3.05603	16.6987	0	5.37313	0	9.17707												96.9828	140.831	224.45	155.024	102.614	113.004	97.6744	310.435	171.667
17	0	11.4569	90.5172	3.82003	13.5677	0	6.3806	0	9.20716												81.4655	141.931	264.059	159.33	105.882	131.166	94.186	266.087	180
18	10.4651	12.7298	68.1034	4.58404	10.4367	0	7.38806	0	15.255												69.8276	143.032	243.521	142.105	105.882	128.475	90.6977	240	206.667
19	20.9302	14.0028	45.6897	5.34805	7.30569	0	8.39552	0	21.3028												58.1897	144.132	222.983	124.88	105.882	125.785	87.2093	213.913	233.333
20	31.3954	15.2758	23.2759	6.11205	4.17468	0	9.40298	0	27.3507												46.5517	145.232	202.445	107.656	105.882	123.094	83.7209	187.826	260
