# Supplementary material for: Orai, RyR, and IP3R channels cooperatively regulate calcium signaling in brain mid-capillary pericytes
Source: Commun Biol. 2023 May 6;6:493. doi: 10.1038/s42003-023-04858-3 (PMC10164186; doi:10.1038/s42003-023-04858-3)
Supplement: Supplementary file 3 — Supplementary Data 1 [file 42003_2023_4858_MOESM3_ESM.zip › Source Data/Figure 3/3D_GSK7975A_Processes.xlsx]

## Sheet: Feuil1
		Frequency		Area		Amplitude		Duration
Cell #	Mouse #	Baseline	GSK-7975A	Baseline	GSK-7975A	Baseline	GSK-7975A	Baseline	GSK-7975A
1	1760	0.102473	0.0608394	4.69706	4.89048	0.872335	0.953372	1.96675	1.66331
2	1760	0.0878539	0.0325807	6.04162	1.95194	0.94596	1.22246	1.71215	1.036
3	1760	0.235282	0.101623	11.5625	6.73373	1.03836	1.16376	1.70231	1.50715
4	1760	0.232096	0.0968146	9.00164	7.8096	1.17889	1.23399	1.58735	1.45357
5	1760	0.079648	0.0170688	6.62873	2.72516	1.18992	1.15426	1.65756	0.983766
6	1753	0.174895	0.0760484	14.5203	9.79742	1.55699	1.42294	1.84909	1.63087
7	1753	0.185886	0.0776328	7.65769	4.47629	0.91655	0.980949	1.77793	1.57012
8	1753	0.0631211	0.0419796	12.0085	9.43474	1.5577	1.43008	2.0108	1.60195
9	1753	0.106734	0.0428979	14.5595	19.102	1.22815	1.31632	1.84526	1.50683
10	1753	0.220272	0.121819	10.0447	7.01101	1.07144	1.03663	1.76028	1.55646
