# Supplementary material for: Orai, RyR, and IP3R channels cooperatively regulate calcium signaling in brain mid-capillary pericytes
Source: Commun Biol. 2023 May 6;6:493. doi: 10.1038/s42003-023-04858-3 (PMC10164186; doi:10.1038/s42003-023-04858-3)
Supplement: Supplementary file 3 — Supplementary Data 1 [file 42003_2023_4858_MOESM3_ESM.zip › Source Data/Figure 3/3D_GSK7975A_Somas.xlsx]

## Sheet: Feuil1
		Frequency		Area		Amplitude		Duration
Cell #	Mouse #	Baseline	GSK-7975A	Baseline	GSK-7975A	Baseline	GSK-7975A	Baseline	GSK-7975A
1	1760	0.125413	0.067957	4.62157	10.6026	0.682324	0.829706	2.75	2.11932
2	1760	0.320132	0.252025	13.307	7.72406	0.80323	0.766226	2.15268	2.43177
3	1760	0.352035	0.094509	14.5009	11.5109	0.86684	1.17524	1.90298	2.11023
4	1760	0.367437	0.235374	14.0354	9.3612	1.0032	0.90535	1.91407	1.94156
5	1760	0.261826	0.071861	13.8115	4.34713	1.23	1.11079	2.4032	1.44508
6	1753	0.221122	0.048605	25.8979	24.7527	1.80119	1.9609	1.74369	2.45454
7	1753	0.268427	0.216022	14.2251	6.36942	0.791509	0.645094	2.05021	1.68055
8	1753	0.081408	0.089559	12.9531	15.1158	1.54495	1.47764	2.53042	2.20944
9	1753	0.210121	0.106661	16.7856	22.3889	0.947777	1.12533	1.60678	2.14836
10	1753	0.291529	0.138164	16.3434	10.1192	1.1218	1.53182	1.88327	1.78516
