# Supplementary material for: Orai, RyR, and IP3R channels cooperatively regulate calcium signaling in brain mid-capillary pericytes
Source: Commun Biol. 2023 May 6;6:493. doi: 10.1038/s42003-023-04858-3 (PMC10164186; doi:10.1038/s42003-023-04858-3)
Supplement: Supplementary file 3 — Supplementary Data 1 [file 42003_2023_4858_MOESM3_ESM.zip › Source Data/Figure 3/3E_GSK7975A_TimeGraph.xlsx]

## Sheet: Feuil1
Mouse	1760	1760	1760	1760	1760	1753	1753	1753	1753	1753
Cell	1	2	3	4	5	6	7	8	9	10
-12	118.091	111.111	124.887	106.127	86.1878	124.775	104.961	92.5714	130.263	89.8978
-11	111.829	110.317	118.1	103.006	82.0442	115.533	101.436	95.1429	119.408	91.4302
-10	105.567	109.524	111.312	99.8844	77.9005	106.29	97.9112	97.7143	108.553	92.9625
-9	99.3042	108.73	104.525	96.763	73.7569	97.0475	94.3864	100.286	97.6974	94.4949
-8	93.0417	107.936	97.7376	93.6416	69.6133	87.8049	90.8616	102.857	86.8421	96.0272
-7	93.0417	100	92.9864	96.2428	92.8177	89.5379	95.5614	102.857	87.829	101.135
-6	93.0417	92.0635	88.2353	98.8439	116.022	91.2709	100.261	102.857	88.8158	106.243
-5	93.0417	84.127	83.4842	101.445	139.226	93.0038	104.961	102.857	89.8026	111.351
-4	93.0417	76.1905	78.733	104.046	162.431	94.7368	109.661	102.857	90.7895	116.459
-3	84.9901	84.127	88.2353	101.445	143.37	90.6932	104.177	104.143	82.8947	105.221
-2	76.9384	92.0635	97.7376	98.8439	124.309	86.6496	98.6945	105.429	75	93.9841
-1	68.8867	100	107.24	96.2428	105.249	82.6059	93.2115	106.714	67.1053	82.7469
0	60.835	107.936	116.742	93.6416	86.1878	78.5623	87.7285	108	59.2105	71.5096
1	61.7296	110.317	106.561	87.3988	78.7293	73.941	82.6371	108	46.3816	64.3587
2	62.6243	112.698	96.3801	81.1561	71.2707	69.3196	77.5457	108	33.5526	57.2077
3	63.5189	115.079	86.1991	74.9133	63.8122	64.6983	72.4543	108	20.7237	50.0568
4	64.4135	117.46	76.0181	68.6705	56.3536	60.077	67.3629	108	7.89474	42.9058
5	63.5189	100.794	67.8733	53.5838	53.8674	56.611	55.6136	109.286	19.7368	46.4813
6	62.6243	84.127	59.7285	38.4971	51.3812	53.1451	43.8642	110.571	31.5789	50.0568
7	61.7296	67.4603	51.5837	23.4104	48.895	49.6791	32.1149	111.857	43.4211	53.6322
8	60.835	50.7936	43.4389	8.3237	46.4088	46.2131	20.3655	113.143	55.2632	57.2077
9	62.6243	50.7936	43.4389	22.8902	43.0939	46.2131	23.8903	109.286	49.3421	56.6969
10	64.4135	50.7936	43.4389	37.4567	39.779	46.2131	27.4151	105.429	43.4211	56.1861
11	66.2028	50.7936	43.4389	52.0231	36.4641	46.2131	30.9399	101.571	37.5	55.6754
12	67.9921	50.7936	43.4389	66.5896	33.1492	46.2131	34.4648	97.7143	31.5789	55.1646
13	63.5189	42.8571	44.1176	55.1445	28.1768	45.0578	37.2063	90	39.4737	55.1646
14	59.0457	34.9206	44.7964	43.6994	23.2044	43.9024	39.9478	82.2857	47.3684	55.1646
15	54.5726	26.9841	45.4751	32.2543	18.232	42.7471	42.6893	74.5714	55.2632	55.1646
16	50.0994	19.0476	46.1538	20.8092	13.2597	41.5918	45.4308	66.8571	63.1579	55.1646
17	52.7833	24.6032	44.1176	27.5723	12.3025	41.5918	47.389	51.4286	50.3289	55.1646
18	55.4672	30.1587	42.0814	34.3353	11.3454	41.5918	49.3473	36	37.5	55.1646
19	58.1511	35.7143	40.0453	41.0983	10.3883	41.5918	51.3055	20.5714	24.6711	55.1646
20	60.835	41.2698	38.0091	47.8613	9.43117	41.5918	53.2637	5.14286	11.8421	55.1646
