# Supplementary material for: Orai, RyR, and IP3R channels cooperatively regulate calcium signaling in brain mid-capillary pericytes
Source: Commun Biol. 2023 May 6;6:493. doi: 10.1038/s42003-023-04858-3 (PMC10164186; doi:10.1038/s42003-023-04858-3)
Supplement: Supplementary file 3 — Supplementary Data 1 [file 42003_2023_4858_MOESM3_ESM.zip › Source Data/Figure 3/3H_IA65_Resting.xlsx]

## Sheet: Feuil1
	Mouse	1780	1780	1780	2032	2032	2032	2032	2032
Minute	Cell	1	2	3	4	5	6	7	8
-12		98.941	107.579	86.8597	100.627	93.4444	120.068	94.414	82.1565
-11		100.632	104.182	92.4192	98.3901	96.4159	112.091	96.3865	89.5878
-10		102.323	100.786	97.9787	96.1529	99.3873	104.113	98.3591	97.0191
-9		104.013	97.3891	103.538	93.9156	102.359	96.1351	100.332	104.45
-8		105.704	93.9926	109.098	91.6784	105.33	88.1572	102.304	111.882
-7		102.261	96.0028	106.469	96.9306	103.504	90.8379	102.203	108.619
-6		98.8182	98.0129	103.841	102.183	101.679	93.5186	102.102	105.357
-5		95.3752	100.023	101.213	107.435	99.853	96.1993	102	102.095
-4		91.9322	102.033	98.5841	112.687	98.0272	98.8799	101.899	98.8328
-3		89.6823	102.38	96.7058	113.551	95.5091	101.785	97.8479	104.757
-2		87.4324	102.726	94.8274	114.416	92.9911	104.691	93.7966	110.68
-1		85.1825	103.073	92.949	115.28	90.473	107.596	89.7453	116.604
0		82.9326	103.42	91.0706	116.144	87.9549	110.502	85.6941	122.528
1		95.8184	107.925	94.5246	115.443	106.145	112.492	90.6472	123.953
2		108.704	112.431	97.9787	114.742	124.335	114.482	95.6004	125.378
3		121.59	116.936	101.433	114.041	142.525	116.473	100.554	126.803
4		134.476	121.442	104.887	113.34	160.716	118.463	105.507	128.228
5		134.912	120.263	111.643	113.167	164.447	114.82	107.344	126.379
6		135.348	119.085	118.4	112.994	168.178	111.176	109.182	124.53
7		135.785	117.907	125.157	112.822	171.909	107.532	111.019	122.681
8		136.221	116.728	131.913	112.649	175.64	103.888	112.857	120.832
9		136.657	114.441	131.095	112.687	175.119	111.224	110.764	123.859
10		139.521	112.153	130.276	112.726	174.599	118.56	108.671	126.886
11		142.384	109.866	129.457	112.764	174.078	125.895	106.577	129.912
12		145.248	107.579	128.638	112.802	173.557	133.231	104.484	132.939
13		144.028	111.044	136.551	112.342	184.892	136.008	106.741	124.801
14		142.807	114.51	144.463	111.881	196.226	138.785	108.999	116.663
15		141.587	117.976	152.376	111.42	207.56	141.562	111.256	108.525
16		140.366	121.442	160.289	110.959	218.895	144.339	113.513	100.387
17		149.959	116.174	163.86	110.671	218.999	151.386	116.87	104.121
18		159.552	110.906	167.431	110.383	219.103	158.433	120.226	107.854
19		169.145	105.638	171.002	110.095	219.207	165.479	123.583	111.587
20		178.737	100.37	174.573	109.807	219.311	172.526	126.94	115.321
