# Supplementary material for: Orai, RyR, and IP3R channels cooperatively regulate calcium signaling in brain mid-capillary pericytes
Source: Commun Biol. 2023 May 6;6:493. doi: 10.1038/s42003-023-04858-3 (PMC10164186; doi:10.1038/s42003-023-04858-3)
Supplement: Supplementary file 3 — Supplementary Data 1 [file 42003_2023_4858_MOESM3_ESM.zip › Source Data/Figure 3/IA65_Processes.xlsx]

## Sheet: Feuil1
		Frequency		Area		Amplitude		Duration
Cell #	Mouse #	Baseline	IA65	Baseline	IA65	Baseline	IA65	Baseline	IA65
1	1780	0.122738	0.0838319	12.3431	4.11657	1.15708	1.01205	1.73646	1.74284
2	1780	0.0969211	0.05993	11.79	4.0199	1.25773	1.07338	1.55688	1.64152
3	1780	0.0942951	0.0631135	13.1378	4.08163	1.25684	1.26957	1.50419	1.45108
4	2032	0.0374725	0.0542086	19.3129	11.2933	1.67246	1.54228	1.44531	1.64144
5	2032	0.203999	0.12024	5.41166	4.60676	1.12742	1.17115	1.66965	1.94894
6	2032	0.0623396	0.0769244	8.1697	11.5532	1.25471	1.30288	1.46569	1.55182
7	2032	0.302284	0.28064	14.7775	12.6064	0.96818	1.05019	1.47624	1.57975
8	2032	0.22512	0.233475	15.4155	11.2005	1.32918	1.21367	1.73056	1.56284
