# Supplementary material for: Orai, RyR, and IP3R channels cooperatively regulate calcium signaling in brain mid-capillary pericytes
Source: Commun Biol. 2023 May 6;6:493. doi: 10.1038/s42003-023-04858-3 (PMC10164186; doi:10.1038/s42003-023-04858-3)
Supplement: Supplementary file 3 — Supplementary Data 1 [file 42003_2023_4858_MOESM3_ESM.zip › Source Data/Figure 3/IA65_Somas.xlsx]

## Sheet: Feuil1
		Frequency		Area		Amplitude		Duration
Cell #	Mouse #	Baseline	IA65	Baseline	IA65	Baseline	IA65	Baseline	IA65
1	1780	0.221122	0.189919	19.5156	6.70326	1.18775	0.743568	2.17046	2.37464
2	1780	NA	NA	NA	NA	NA	NA	NA	NA
3	1780	0.181518	0.177318	16.1698	3.54173	1.00956	0.82641	1.88585	2.23141
4	2032	0.026403	0.053855	1.25112	1.81189	0.596811	1.06303	0.666667	1.24642
5	2032	0.475248	0.19622	11.6361	7.9031	0.862475	0.752578	2.0352	2.29312
6	2032	0.049505	0.180918	12.2754	16.4548	1.49038	1.24501	1.92857	1.76967
7	2032	0.391639	0.334833	29.316	25.7167	0.751822	0.917118	1.9092	2.09058
8	2032	0.236524	0.30243	31.7889	18.6497	1.45917	0.962414	2.3369	2.10264
