# Supplementary material for: Orai, RyR, and IP3R channels cooperatively regulate calcium signaling in brain mid-capillary pericytes
Source: Commun Biol. 2023 May 6;6:493. doi: 10.1038/s42003-023-04858-3 (PMC10164186; doi:10.1038/s42003-023-04858-3)
Supplement: Supplementary file 3 — Supplementary Data 1 [file 42003_2023_4858_MOESM3_ESM.zip › Source Data/Figure 4/4B_CPA.xlsx]

## Sheet: Feuil1
	Resting Ca2+										Transient Frequency
Mouse	1611	1611	1611	1393	1393	1393	1393	2489	2801		1611	1611	1611	1393	1393	1393	1393	2489	2801
Cell	1	2	3	4	5	6	7	8	9		1	2	3	4	5	6	7	8	9
-12	87.25	75.3552	123.813	119.687	92.5263	99.925	113.448	115.124	93.0972		107.089	106.813	144	93.4907	98.9362	128.823	118.868	114.245	128.571
-11	89.9258	81.985	115.363	111.723	95.668	100.557	109.392	109.322	95.52		105.949	104.835	127.565	93.9677	104.521	118.677	104.717	109.802	112.5
-10	92.6015	88.6148	106.913	103.759	98.8097	101.19	105.336	103.521	97.9427		104.81	102.857	111.13	94.4447	110.106	108.529	90.566	105.36	96.4286
-9	95.2773	95.2447	98.4635	95.7957	101.951	101.822	101.28	97.7189	100.366		103.671	100.879	94.6957	94.9217	115.692	98.3824	76.4151	100.917	80.3571
-8	97.9531	101.875	90.0138	87.8319	105.093	102.454	97.2239	91.9171	102.788		102.532	98.9011	78.2609	95.3987	121.277	88.2353	62.2642	96.4739	64.2857
-7	102.471	106.817	90.5516	90.8194	103.651	100.878	95.6663	93.3899	102.702		99.1139	97.9121	81.3913	100.017	107.713	88.6765	82.0755	95.2045	80.3571
-6	106.989	111.76	91.0895	93.807	102.209	99.3012	94.1086	94.8628	102.615		95.6962	96.9231	84.5217	104.635	94.1489	89.1176	101.887	93.9351	96.4286
-5	111.507	116.703	91.6274	96.7945	100.767	97.7246	92.5509	96.3356	102.528		92.2785	95.9341	87.6522	109.253	80.5851	89.5588	121.698	92.6657	112.5
-4	116.025	121.646	92.1653	99.782	99.3247	96.148	90.9932	97.8084	102.442		88.8608	94.945	90.7826	113.871	67.0213	90	141.509	91.3963	128.571
-3	120.431	129.415	92.7595	98.0613	94.5478	96.8372	93.5688	107.638	103.924		94.557	98.9011	82.1739	107.345	67.8191	91.7647	142.924	92.031	131.25
-2	124.837	137.184	93.3536	96.3406	89.7708	97.5264	96.1444	117.468	105.406		100.253	102.857	73.5652	100.819	68.617	93.5294	144.34	92.6657	133.929
-1	129.243	144.954	93.9478	94.6199	84.9938	98.2157	98.7199	127.297	106.888		105.949	106.813	64.9565	94.2929	69.4149	95.2941	145.755	93.3004	136.607
0	133.649	152.723	94.542	92.8993	80.2169	98.9049	101.295	137.127	108.371		111.646	110.769	56.3478	87.7668	70.2128	97.0588	147.17	93.9351	139.286
1	180.583	165.701	99.4288	131.094	105.743	115.974	121.669	139.983	119.651		96.143	103.846	68.8696	66.7697	81.383	89.3945	121.698	71.7083	94.6429
2	227.518	178.68	104.316	169.288	131.27	133.043	142.042	142.839	130.931		80.6404	96.9231	81.3913	45.7727	92.5532	81.7301	96.2264	49.4815	50
3	274.453	191.658	109.202	207.483	156.796	150.111	162.415	145.695	142.212		65.1377	90	93.913	24.7756	103.723	74.0657	70.7547	27.2546	5.35714
4	321.388	204.637	112.211	245.678	182.323	167.18	182.788	148.552	145.812		49.6352	83.0769	81.3913	3.77854	114.894	66.4014	45.283	5.02779	3.57143
5	306.86	219.578	115.219	241.968	230.453	171.581	208.051	135.858	149.412		34.5942	70.4176	68.8696	3.77854	95.6508	56.7907	36.7647	5.02779	1.78571
6	292.332	234.519	118.227	238.259	278.583	175.982	233.313	123.164	153.012		19.5532	57.7582	56.3478	3.77854	76.408	47.1799	28.2464	5.02779	0
7	277.805	249.459	121.236	234.55	326.713	180.383	258.575	110.47	150.42		4.51229	45.0989	43.8261	3.77854	57.1652	37.5692	19.7281	5.02779	0
8	267.726	264.4	131.243	230.84	374.843	184.783	283.837	97.7758	147.829		4.51229	32.4396	41.7391	3.77854	37.9224	27.9585	11.2098	5.02779	0
9	257.648	279.341	141.25	216.649	374.496	190.695	309.562	108.053	145.237		4.51229	19.7802	39.6522	2.8339	41.0826	24.4637	11.2098	5.04024	0
10	247.57	286.8	151.257	202.459	374.148	196.607	335.287	118.33	142.645		4.51229	15.8242	37.5652	1.88927	44.2428	20.9689	11.2098	5.05268	0
11	237.491	294.258	151.92	188.268	373.8	202.519	361.012	128.607	142.246		4.51229	11.8681	36	0.944634	47.403	17.474	11.2098	5.06513	1.33929
12	227.413	301.717	152.583	174.077	373.453	208.431	386.737	138.885	141.847		4.51229	7.91209	34.4348	0	50.5632	13.9792	11.2098	5.07757	2.67857
13	208.143	298.609	153.246	174.963	359.579	211.181	373.242	139.576	141.449		4.51229	7.8927	32.8696	0	44.2428	14.6782	8.40733	4.44288	4.01786
14	188.873	295.501	153.909	175.85	345.705	213.931	359.747	140.268	141.05		4.51229	7.8733	31.3043	0	37.9224	15.3772	5.60488	3.80818	5.35714
15	169.604	292.393	149.851	176.736	331.831	216.681	346.252	140.96	139.78		4.51229	7.85391	27.5478	0	31.602	16.0761	2.80244	3.17348	5.35714
16	150.334	289.286	145.793	177.622	317.958	219.431	332.758	141.651	138.51		4.51229	7.83452	23.7913	0	25.2816	16.7751	0	2.53879	5.35714
17	154.999	280.332	141.735	176.495	364.208	222.181	319.263	143.913	137.24		4.51229	5.87589	20.0348	0.944634	23.7015	17.474	0	2.53879	5.35714
18	159.664	271.379	137.678	175.367	410.458	221.631	305.768	146.176	135.97		4.51229	3.91726	16.2783	1.88927	22.1214	17.474	0	2.53879	5.35714
19	164.329	262.426	133.62	174.24	456.708	221.082	292.273	148.438	136.295		4.51229	1.95863	12.5217	2.8339	20.5413	17.474	0	2.53879	5.35714
20	168.994	253.473	137.913	173.112	502.959	220.532	278.779	150.7	136.621		4.51229	0	12.5217	3.77854	18.9612	17.474	0	2.53879	5.35714
21	180.576	259.777	142.206	168.434	496.476	219.982	278.085	151.017	136.946		4.51229	0.989011	12.5217	2.8339	15.801	17.474	0	3.17348	5.35714
22	192.159	266.081	146.499	163.757	489.993	220.353	277.39	151.334	137.271		4.51229	1.97802	12.5217	1.88927	12.6408	17.474	0	3.80818	5.35714
23	203.741	272.386	150.792	159.079	483.51	220.723	276.696	151.652	137.526		4.51229	2.96703	12.5217	0.944634	9.4806	17.474	0	4.44288	5.35714
24	215.323	278.69	155.085	154.401	477.027	221.094	276.002	151.969	137.782		4.51229	3.95604	12.5217	0	6.3204	17.474	0	5.07757	5.35714
25	203.317	274.132	154.147	163.835	478.786	221.464	273.35	159.043	138.038		7.52048	3.95604	6.26087	0	4.2136	17.474	0	5.06098	5.35714
26	191.311	269.574	153.209	173.269	480.546	222.6	270.697	166.117	138.294		10.5287	3.95604	0	0	2.1068	19.5709	0	5.04439	5.35714
27	179.305	265.016	147.673	182.704	482.306	223.736	268.044	173.191	139.351		13.5369	3.95604	3.09974	0	0	21.6678	0	5.02779	5.35714
28	170.414	273.816	142.138	179.142	460.811	224.872	265.392	168.58	140.409		10.5287	3.95604	6.19949	3.77854	16.5303	23.7647	0	3.35186	5.35714
29	161.523	282.616	136.603	175.58	439.317	226.008	261.505	163.969	141.466		7.52048	3.95604	9.29923	7.55707	33.0606	25.8616	0	1.67593	5.35714
30	152.631	291.417	131.068	172.019	417.823	227.144	257.619	159.358	142.524		4.51229	3.95604	12.399	11.3356	49.5908	27.9585	0	0	5.35714
