# Supplementary material for: Orai, RyR, and IP3R channels cooperatively regulate calcium signaling in brain mid-capillary pericytes
Source: Commun Biol. 2023 May 6;6:493. doi: 10.1038/s42003-023-04858-3 (PMC10164186; doi:10.1038/s42003-023-04858-3)
Supplement: Supplementary file 3 — Supplementary Data 1 [file 42003_2023_4858_MOESM3_ESM.zip › Source Data/Figure 4/4C_U73122_Processes.xlsx]

## Sheet: Feuil1
		Frequency		Area		Amplitude		Duration
Cell #	Mouse #	Baseline	U 73122	Baseline	U 73122	Baseline	U 73122	Baseline	U 73122
1	2811	0.0966097	0.0704208	6.79372	7.58761	1.2363	1.18401	1.31816	1.4821
2	2811	0.152032	0.121733	8.91756	5.77582	1.3468	1.47884	1.54252	1.5861
3	2812	0.253692	0.198838	21.2364	12.3974	1.63344	1.37831	1.84686	1.83277
4	2812	0.126448	0.0550643	15.8852	14.7806	1.38084	2.24365	1.83524	2.16177
5	2812	0.144619	0.127138	9.89047	6.79601	1.30735	1.28874	1.36557	1.56469
6	2812	0.226623	0.135014	6.14532	5.94673	0.98085	0.985092	1.54051	1.42005
