# Supplementary material for: Orai, RyR, and IP3R channels cooperatively regulate calcium signaling in brain mid-capillary pericytes
Source: Commun Biol. 2023 May 6;6:493. doi: 10.1038/s42003-023-04858-3 (PMC10164186; doi:10.1038/s42003-023-04858-3)
Supplement: Supplementary file 3 — Supplementary Data 1 [file 42003_2023_4858_MOESM3_ESM.zip › Source Data/Figure 4/4D_U73122_Soma.xlsx]

## Sheet: Feuil1
		Frequency		Area		Amplitude		Duration
Cell #	Mouse #	Baseline	U 73122	Baseline	U 73122	Baseline	U 73122	Baseline	U 73122
1	2811	0.058306	0.092245	10.2969	9.82158	1.24443	1.03978	1.39931	1.45454
2	2811	0.306931	0.30423	16.3431	7.45304	0.909996	1.02113	2.1161	1.95002
3	2812	0.369637	0.283078	32.4634	15.0562	1.31324	1.06906	2.00837	2.08931
4	2812	0.276128	0.223672	27.1569	8.86739	1.20426	0.946291	2.17357	1.52622
5	2812	0.29593	0.267777	10.2624	5.89127	1.01046	0.842255	1.36479	1.96436
6	2812	0.266227	0.346535	13.1369	7.41693	0.792649	0.899617	1.91245	1.67223
