# Supplementary material for: Orai, RyR, and IP3R channels cooperatively regulate calcium signaling in brain mid-capillary pericytes
Source: Commun Biol. 2023 May 6;6:493. doi: 10.1038/s42003-023-04858-3 (PMC10164186; doi:10.1038/s42003-023-04858-3)
Supplement: Supplementary file 3 — Supplementary Data 1 [file 42003_2023_4858_MOESM3_ESM.zip › Source Data/Figure 4/4E_U73122_Area_Histogram.xlsx]

## Sheet: Feuil1
Baseline	U 73122
1.35119	1.56237
1.05561	2.32244
47.4182	13.3857
35.5953	2.02685
7.13595	48.0956
1.39341	21.5353
9.33163	1.22456
13.6385	8.65636
13.9763	5.4894
2.15345	1.47791
3.29352	4.94046
7.09373	3.80035
6.58703	5.95389
5.44697	25.5468
5.91144	5.19382
17.0165	1.26678
14.9475	2.66025
1.43564	1.18233
7.13595	5.06714
8.40269	7.09399
12.6674	17.2283
4.6447	3.25141
2.61792	1.18233
2.11123	10.8943
16.9321	4.39152
8.95161	4.09594
3.08239	25.8424
1.77343	3.12473
2.61792	2.40689
4.56025	7.30512
2.70237	1.47791
19.8456	1.14011
1.05561	2.53357
3.37797	3.80035
1.73121	0.337809
8.52936	1.26678
1.64676	5.32049
2.44903	1.47791
9.66943	1.68905
2.70237	3.547
2.9135	17.4816
1.18229	1.14011
3.46242	12.1189
3.42032	1.18233
9.16307	3.67367
5.44717	1.85795
7.00954	9.24752
5.4894	5.40495
6.79841	7.2629
1.68905	1.9424
10.8943	7.09399
1.43569	1.64682
4.89823	11.1899
4.01148	1.22456
2.61802	30.994
1.22456	2.44912
7.98074	1.26678
1.98463	4.64488
1.56237
2.57579	1.35117
2.11131	1.42624
1.98463	1.42624
9.3742	8.25715
1.26678	1.5013
9.33198	10.5091
13.3857	3.90338
10.641	3.07767
15.2014	4.5039
0.760071	10.5842
2.32244	1.87663
10.261	2.47715
6.29169	2.40208
3.7159	3.90338
1.81572	2.17689
4.85601	2.70234
20.1841	12.3107
1.30901	1.35117
12.6678	1.42624
2.06908	3.07767
4.13816	7.13118
7.60071	2.70234
21.7465	4.42884
9.92314	2.92754
11.8655	0.45039
2.7447	7.13118
4.56042	2.02676
6.79841	8.03196
	2.92754
8.40738	3.15273
3.37797	11.6351
9.08298	1.87663
1.57638	1.95169
3.45303	2.32702
24.9219	3.2278
1.42625	2.92754
4.95435	4.57897
8.93284	8.78261
1.35119	7.80676
41.9618	5.85507
7.95699	1.42624
4.12863	6.60572
14.2625	4.95429
8.63258	17.1899
9.9087	1.35117
2.77744	14.4876
3.00264	8.18209
5.55488	10.0587
2.62731	9.38313
1.72652	2.02676
11.7103	15.5385
1.95171	3.52806
5.10448	1.05091
2.40211	2.10182
31.8279	10.2839
19.7423	3.07767
1.80158	4.7291
1.87665	2.10182
14.9381	1.80156
0.450396	4.80416
18.6914	11.3348
2.02678	2.85247
13.5119	7.35637
4.87928	17.5652
1.42625	12.6109
12.3859	2.02676
12.0105	4.80416
1.42625	13.4366
2.02678	1.87663
36.7072	3.82832
2.62731	1.5013
13.8872	5.55481
28.3749	0.075065
1.80158	1.80156
10.4342	5.62988
4.57902	3.82832
3.67823	10.7343
31.3776	8.33222
15.3885	1.80156
31.3776	7.35637
1.35119	1.57637
1.42625	1.80156
14.1124	3.90338
1.35119	7.5065
31.7529	9.30807
11.7103	4.80416
4.57902	1.42624
13.5869	4.5039
3.37797	4.65403
8.48245	6.60572
6.90606	7.28131
6.53073	3.07767
4.42889	6.90598
2.92757	2.62728
3.3029	1.5013
8.63258	7.43144
9.83352	21.3935
12.9112	2.92754
22.8948	44.4385
11.7852	22.8198
6.53066	2.25195
12.1605	1.87663
30.026	2.10182
16.9647	2.25195
1.5013	1.12598
37.9078	1.20104
9.233	3.82832
2.02676	13.887
14.7878	3.75325
5.10442	1.5013
7.80676	2.92754
3.82832	1.7265
18.6161	3.82832
15.3133	4.87923
2.85247	2.25195
27.3987	2.77741
1.5013	3.67819
3.52806	5.62988
8.48235	11.1096
2.32702	23.5704
42.8621	0.825715
1.87663	14.9379
13.1364	3.52806
1.87663	0.45039
2.40208	1.80156
27.3987	19.2917
5.32962	56.4489
2.85247	2.40208
5.10442	2.77741
7.43144	10.7343
1.95169	0.975846
1.35117	1.5013
4.95429	1.80156
16.9647	1.42624
9.15793	22.5195
1.35117	15.8387
5.93014	4.65403
1.5013	2.02676
3.75325	1.80156
16.8896	0.525455
8.40728	6.68079
3.15273	3.07767
11.9353	2.47715
4.57897	33.5541
33.6291	8.03196
3.82832	3.60312
2.02676	13.3616
1.35117	1.87663
1.7265	1.57637
4.20364	1.12598
11.7101	3.90338
1.65143	9.83352
2.70234	1.65143
1.35117	3.0026
16.9647
41.0606	6.29169
29.3504	18.2839
6.53066	4.34929
37.1572	4.60265
5.55481	18.115
1.42624	3.92703
3.0026	16.5949
4.87923	3.80035
6.45559	6.03834
1.57637	33.4853
4.7291	14.0191
32.6533	7.4318
51.945	1.90018
5.32962	29.3472
2.55221	37.7079
26.1226	2.23799
19.0665	6.67173
18.9915	2.95583
34.68	2.15353
2.10182	0.337809
4.65403	2.02685
17.7904	4.94046
3.52806	1.26678
1.57637	9.92314
1.42624	3.58922
34.5299	7.60071
1.42624	1.09788
24.6213	17.8194
4.5039	5.02491
1.35117	18.7484
17.6403	76.8516
6.38053	11.6544
16.214	52.1071
2.17689	1.35124
10.0587	3.67367
8.93274	7.64293
15.1631	8.74081
2.55221	2.11131
9.98365	32.6408
4.57897	1.81572
1.5013	2.53357
3.75325	1.26678
1.65143	64.0148
4.05351	1.68905
1.7265	4.94046
3.60312	1.73127
26.6481	1.05565
3.0026	33.1053
2.77741	3.08251
5.02936	10.2187
19.667	26.8981
18.2408	3.547
0.225195	1.98463
1.5013	6.6295
2.17689	12.7101
4.20364	4.30707
8.85767	1.73127
	1.26678
11.5273	23.0132
5.36252	15.4125
22.2101	1.22456
68.6994	8.82526
19.8033	3.58922
4.68693	36.1033
2.4068	5.44717
1.18229	76.4293
1.47786	1.05565
6.79816	4.60265
12.414	3.7159
67.9393	2.53357
24.9125	1.73127
3.25129	10.2187
5.3203	1.47791
14.5675	1.64682
5.86922	27.1936
1.56231	1.18233
2.49125	11.8655
7.68487	12.1189
1.94233	10.8521
11.3162	1.98463
18.5366	1.81572
18.6633	20.0152
3.16684	1.30901
3.96911	2.78693
5.19362	1.39346
21.7879	61.1435
59.1144	10.9366
10.1761	1.26678
9.58498	32.0074
9.71165	1.64682
2.53347	3.20919
1.43564	3.12473
7.17818	45.4353
4.05356	13.1323
1.39341	40.1993
13.4274	11.7811
80.6489	3.04028
11.0206	5.53162
4.47581	4.09594
3.04017	23.52
15.9187	2.53357
16.0876	0.971201
22.759	1.68905
3.37797	20.5219
1.64676	4.09594
46.2359	2.32244
4.43358	4.98268
3.75799	1.30901
58.3966	1.43569
6.37591	12.7101
1.05561	25.2512
6.67148	2.19576
2.53347	2.53357
15.792	2.87138
8.06489	6.37615
27.9527	8.78304
3.25129
2.28013	5.10936
9.03606	4.89823
5.99589	61.7346
29.895	14.7791
111.688	1.18233
8.69858	1.14011
9.2053	1.35124
1.18233	1.52014
41.5505	10.8521
1.18233	31.1629
1.35124	1.22456
124.314	15.3281
4.05371	1.14011
14.3991	1.26678
14.1035	12.8367
2.19576	24.1111
73.938	31.0784
6.37615	1.47791
40.6215	10.5565
6.54505	29.3472
1.22456	1.68905
2.40689	8.57191
1.30901	1.05565
129.761	5.91166
6.75618	2.06908
8.44523	2.44912
2.7447	1.52014
1.35124	4.5182
44.1685	7.98074
39.6081	28.1648
2.40689	81.8765
4.34929	6.08056
4.22261	1.52014
41.4661	9.58533
2.95583	3.04028
9.54311	1.26678
56.7519	1.9424
69.2086	1.05565
20.6908	1.18233
36.3989	1.09788
56.4986	7.76961
3.33587	2.19576
5.91166	32.1763
9.66979	2.32244
1.35124	1.09788
69.7154	3.96926
2.06908	2.49134
8.78304	24.7445
83.5233	28.8827
15.8348	1.22456
1.39346	53.3316
1.56237	23.8155
0.126678	2.78693
128.536	2.23799
3.42032	2.15353
54.3873	7.85406
11.1055	9.50088
8.99417	1.43569
2.9136	2.36466
31.1629	28.4182
2.95583	108.183
12.9634	23.9
36.0189	3.8848
6.16502	23.2244
1.09788	10.0076
58.8632	7.4318
10.8521	27.5737
11.9078	5.44717
1.30901	3.08251
5.06714	0.168905
3.16696	1.22456
4.13816	1.39346
1.68905	1.05565
39.1014	2.57579
16.2993	1.30901
2.02685	1.81572
5.02491	6.75618
4.77155	2.57579
9.24752	44.5486
2.87138	1.73127
20.2685	48.5178
22.6332	1.18233
14.0191	16.2993
5.61608	1.18233
2.40689	20.2263
4.01148	1.68905
3.33587	12.1189
14.3991	4.94046
8.31855	1.18233
3.33587	1.05565
13.4701
3.8848	14.6947
18.6217	5.74276
2.9136	4.94046
1.64682	3.37809
9.96537	2.49134
6.4606	9.28975
37.9191	24.7023
18.1995	1.35124
26.7714	2.7447
41.2127	6.88286
16.7216	11.4433
	0.295583
21.9568	2.32244
2.36458	27.0247
16.3409	1.56237
16.552	12.4567
1.09784	2.15353
1.68898	4.13816
3.54686	13.5124
5.23585	3.12473
6.96706	1.05565
14.8631	10.5565
2.2379	3.63145
12.5407	1.09788
31.6684	1.43569
7.2204	1.68905
5.61587	2.44912
5.61587	1.26678
1.52008	2.53357
28.0371	1.30901
14.6942	4.64488
2.02678	1.05565
8.78271	1.09788
12.2029	1.47791
18.4099	6.54505
33.8641	13.4701
1.05561	1.09788
33.653	10.8521
15.792	20.6908
29.895	14.3147
1.47786	1.14011
2.15345	1.09788
1.73121	2.19576
2.36458	4.60265
5.3203	1.60459
7.3893	8.86749
1.14006	10.5143
9.07828	7.64293
1.05561	1.26678
8.14934	10.641
21.4501	1.22456
16.1298	1.60459
12.5829	6.37615
68.3219	2.11131
100.287	1.56237
2.15353	1.05565
2.49134	1.73127
5.99611	5.61608
3.12473	20.4797
160.586	1.64682
2.40689	10.5565
12.4567	1.43569
34.0765	9.88092
36.5256	4.18039
25.0823	1.09788
3.63145	1.09788
62.4102	7.17844
4.22261	1.30901
2.53357	17.9461
69.4198	1.56237
5.95389	2.36466
44.8019	21.7887
62.9169	1.35124
95.7689	2.82915
43.5352	23.8155
3.20919	8.44523
1.43569	1.7735
6.84063	1.09788
17.5238	2.19576
9.79646	1.47791
18.0306	1.39346
48.3912	17.2705
1.52014	1.35124
9.66979	1.30901
1.60459	5.86943
1.22456	5.40495
2.78693	4.30707
14.3147	1.30901
49.3201	3.58922
9.3742	24.7023
8.86749	6.6295
29.8961	5.74276
8.61413	5.74276
1.35124	13.4701
7.22067	0.971201
44.9286	1.05565
21.4931	12.6678
7.89629	1.35124
25.5468	1.22456
32.5141	18.2839
16.3837	7.64293
13.8079	1.26678
13.9769	1.14011
1.9424	0.253357
1.81572	4.30707
1.43569	16.426
1.52014	1.18233
56.1608	1.26678
24.3645	5.6583
9.71201	1.30901
20.0996	28.3337
4.89823	3.8848
21.3664	1.26678
5.15159	1.30901
1.81572	1.98463
14.4836	1.35124
1.30901	6.96731
4.22261	1.39346
1.73127	27.2781
1.56237	1.14011
2.15353	1.43569
11.57
3.29364	34.0765
20.6064	2.36466
1.43569	1.35124
1.26678	3.33587
3.547	6.41837
1.52014	16.1304
1.14011	2.06908
25.209	1.39346
12.879	4.6871
6.41837	2.78693
18.7484	7.85406
21.0286	0.211131
1.09788	1.30901
10.6832	5.74276
2.7447	27.5737
4.85601	1.35124
9.88092	2.61802
37.4546	3.92703
1.85795	1.18233
2.49134	3.37809
32.1341	1.68905
21.1975	31.374
13.4279	1.68905
5.86943	2.95583
23.4777	4.39152
51.2625	5.15159
3.08251	2.95583
3.29364	6.20724
79.8496	1.47791
3.80035	7.38957
5.86943	2.9136
3.67367	5.6583
9.16307	8.52968
3.42032	2.02685
16.426	4.6871
9.3742	1.68905
7.05177	1.30901
3.37809	3.20919
15.877	1.73127
5.23604	13.3857
1.90018	8.82526
16.5526	3.12473
6.03834	5.78498
1.90018	1.09788
47.8	3.67367
23.6889	23.9422
17.5238	9.88092
3.16696	1.43569
7.60071	1.90018
7.64293	17.3127
42.9862	1.18233
1.09788	1.14011
11.1899	4.56042
5.36272	1.05565
8.69858	3.25141
18.7484	3.37809
11.8655	4.81378
1.22456	2.70247
4.43374	5.32049
	17.5238
26.0103	4.64488
11.5695	1.01343
1.05561	1.73127
2.32235	3.8848
8.65604	1.09788
2.11123	1.22456
1.18229	8.52968
26.5593	1.14011
26.6859	8.36078
1.56231	0.591166
19.0011	2.15353
1.05561	0.54894
17.2699	0.506714
1.18229	2.9136
1.05561	1.60459
6.29146	13.3435
1.68898	1.52014
2.7446	6.96731
10.0494	1.30901
34.413	4.43374
13.8074	1.26678
27.4038	3.7159
6.75593	2.87138
11.3162	2.28021
6.20701	1.09788
10.8517	0.675618
16.0031	1.26678
2.61792	4.30707
3.84244	15.4125
30.2328	3.8848
1.35119	35.9767
5.78477	13.259
0.844492	1.30901
20.9012	1.7735
38.8888	19.424
2.7446	1.05565
1.43564	4.98268
4.51803	8.69858
11.9918	7.64293
7.34708	1.98463
7.7271	10.3876
10.4717	15.5814
10.345	9.2053
3.42032	18.9595
2.9136	1.14011
26.0113	1.05565
26.7291	4.5182
3.20919	1.18233
1.47791	2.7447
7.2629	0.591166
28.5449	3.04028
20.733	0.844523
3.92703	12.1189
10.0076	21.9998
2.53357	1.18233
8.02297	8.57191
1.22456	8.31855
30.0228	2.36466
6.88286	1.09788
2.61802	2.15353
1.30901	0.675618
19.8885	2.53357
2.61802	5.99611
1.35124	8.10742
2.11131	3.37809
3.16696	1.9424
11.021	1.09788
3.58922	2.57579
3.96926	1.39346
11.2322	3.547
14.6947	1.14011
1.05565
1.47791
5.06714
2.7447
1.18233
8.78304
2.70247
9.83869
14.9481
1.26678
3.16696
2.82915
1.73127
1.01343
3.96926
1.30901
1.18233
8.52968
1.05565
3.29364
6.24947
9.3742
5.27827
7.51625
7.76961
4.64488
16.0037
15.6659
4.01148
2.95583
8.10742
17.2283
36.7367
4.94046
8.69858
2.7447
6.6295
1.85795
9.83869
1.60459
4.47597
25.4201
9.75424
2.61802
1.81572
1.30901
15.497
11.9078
6.16502
0.0844523
21.1553
2.61802
3.16696
2.28021
10.5565
7.47403
17.1016
1.30901
4.77138
7.60042
17.481
3.16684
12.7518
3.54686
16.3831
5.82699
2.28013
8.86716
2.5757
3.50464
3.50464
2.11123
7.17818
8.10712
1.39341
4.60248
12.7518
8.99384
3.46242
2.7446
1.05561
8.19157
5.1514
1.09784
2.02678
1.52008
1.73121
1.68898
2.95572
1.18229
2.11123
0.971165
5.19362
2.069
27.5726
1.64676
5.57364
1.30896
2.11123
14.9475
1.60453
2.4068
0.886716
3.92689
1.47786
7.34708
1.43564
2.70237
13.343
3.33574
3.92689
1.14006
4.30691
4.39136
3.96911
1.05561
1.09784
5.95367
0.844492
2.02678
5.1514
3.58909
10.5139
1.14006
7.43153
1.39341
2.19568
2.19568
4.68693
1.52008
1.98456
3.92689
1.47791
58.8632
6.79841
4.34929
12.6256
5.57385
4.85601
2.49134
52.0226
1.98463
1.09788
1.52014
7.05177
3.12473
32.7253
1.09788
4.26484
3.84258
1.14011
3.25141
14.3569
1.81572
1.22456
2.7447
6.20724
5.15159
10.2187
1.43569
15.0325
3.63145
1.05565
1.09788
8.44523
3.58922
2.28021
7.34735
1.26678
1.60459
1.85795
45.7309
2.11131
2.36466
7.13622
19.044
7.89629
2.99806
11.9922
3.29364
14.7791
3.08251
1.47791
21.662
1.68905
2.7447
0.422261
1.68905
4.22261
1.43569
4.18039
5.95389
1.47791
1.22456
30.994
5.10936
6.84063
1.30901
11.4855
8.99417
9.45866
6.92509
0.422261
21.5353
1.01343
2.70247
1.26678
1.09788
16.2148
3.20919
1.64682
4.85601
1.14011
2.53357
2.06908
1.43569
5.4894
1.64682
3.33587
1.73127
2.40689
2.95583
9.96537
3.8848
1.98463
2.49134
2.70247
1.9424
1.09788
1.35124
2.32244
6.54505
2.40689
1.47791
1.39346
2.9136
1.39346
1.09788
5.15159
5.53162
6.03834
1.22456
13.6813
8.06519
1.52014
1.18233
1.43569
1.98463
1.56237
