# Supplementary material for: Orai, RyR, and IP3R channels cooperatively regulate calcium signaling in brain mid-capillary pericytes
Source: Commun Biol. 2023 May 6;6:493. doi: 10.1038/s42003-023-04858-3 (PMC10164186; doi:10.1038/s42003-023-04858-3)
Supplement: Supplementary file 3 — Supplementary Data 1 [file 42003_2023_4858_MOESM3_ESM.zip › Source Data/Figure 4/4F_Caffeine.xlsx]

## Sheet: Feuil1
Mouse	2819	2819	2819	2869	2869	2868	2868	2868	2868
Cell	1	2	3	4	5	6	7	8	9
-49.5	-9.38101	27.6424	-5.81247	13.44	17.107	3.44259	-1.77794	-0.50486	4.54197
-49	-9.65077	25.8795	-4.77846	18.8094	19.978	3.30571	-1.44863	0.503729	4.74973
-48.5	-10.9296	23.9123	-4.76763	22.6706	17.8665	3.19765	-1.95756	0.794202	6.27741
-48	-10.5899	22.3687	-3.88519	21.4825	15.8468	3.20485	2.23357	4.05396	6.61961
-47.5	-10.6099	21.3322	-3.65241	18.5913	16.5145	3.30571	2.59281	3.54563	6.30185
-47	-9.09127	20.4469	-4.70266	16.5772	21.814	3.03916	2.74249	2.9082	6.65627
-46.5	1.16955	19.9173	-4.72973	15.2639	21.4385	2.58531	3.55078	1.85927	6.33851
-46	8.57294	18.8883	-4.12881	14.099	20.7374	2.63574	2.77243	1.77052	6.28963
-45.5	11.5003	18.5705	-3.93392	12.5258	19.4021	3.06798	2.68262	3.07764	6.00854
-45	14.1779	17.6701	-4.57815	10.7948	17.5577	3.54344	2.14376	1.96416	6.27741
-44.5	15.8165	16.4898	-4.55108	9.1844	15.3962	3.14722	-0.1913	2.31112	6.08186
-44	21.3815	14.1367	-5.05455	8.29336	12.6838	2.64294	-0.67028	2.96468	4.93305
-43.5	28.3752	11.6323	-4.69725	9.30506	11.7741	2.51327	-1.1792	0.923301	4.70084
-43	29.714	10.1644	-3.6091	7.90354	9.18696	2.53488	-1.71806	0.600553	4.98194
-42.5	30.1536	8.68142	-1.22707	5.70843	7.61797	2.62133	-2.28686	2.94048	4.83528
-42	30.0937	6.57044	-0.78315	5.14225	6.71663	2.22511	-2.6461	2.89206	4.93305
-41.5	30.6332	6.14674	-0.63698	4.66889	8.83644	1.71362	-3.99325	2.03678	3.96756
-41	30.2336	4.25518	0.591934	3.71288	8.7196	1.20934	-3.03527	-0.14984	2.84319
-40.5	31.3026	3.2413	0.640657	2.38561	7.09219	1.36062	-3.63401	2.79524	4.13866
-40	30.833	1.59943	-0.22553	1.34607	5.39801	1.17332	-3.75375	3.65859	3.75979
-39.5	31.2926	0.585551	-0.33922	3.68504	4.32976	1.68481	-3.39451	3.63438	4.17532
-39	30.8131	-0.087844	0.922169	3.65719	-0.55249	1.62717	-3.75375	-0.62589	3.72313
-38.5	31.1527	-0.428325	1.21992	0.213709	-4.09107	1.41105	-3.48432	-0.48065	2.7332
-38	35.6387	-0.73854	2.41094	-2.82602	-4.72534	1.53352	-5.40027	-1.07774	1.18108
-37.5	39.845	-1.15468	2.50297	-3.37828	-4.55843	1.73523	-8.39393	-4.22453	0.618892
-37	41.9931	-1.16225	1.97243	-2.56614	-6.86185	1.84329	-11.2379	-3.06264	0.545564
-36.5	41.1338	-1.69945	2.40011	-2.82138	-10.5757	1.77125	-11.7169	-3.55483	-0.26105
-36	32.9412	-2.35772	2.70328	-2.33874	-9.14857	1.64158	-14.0819	-4.28101	-0.15106
-35.5	29.4743	-2.86465	1.58805	-1.2203	-9.13188	0.978811	-13.3335	-5.40256	-0.59103
-35	27.556	-3.56075	0.115528	-0.14363	-9.51578	0.697854	-13.9322	-3.34504	-0.23661
-34.5	23.8693	-3.1673	0.397041	1.0537	-9.89968	0.575385	-14.3214	-2.36873	-0.33438
-34	20.822	-3.00085	1.86957	1.61059	-9.87465	0.532161	-12.6449	-3.15946	-0.45659
-33.5	14.9572	-2.38041	1.55016	2.05147	-8.15543	0.258408	-12.7347	-2.84478	0.288914
-33	7.39399	-2.28205	0.765172	0.111612	-4.81715	0.913975	-11.2678	-2.90126	0.130036
-32.5	26.0173	-2.47121	-0.54494	0.705636	-3.32326	0.769894	-11.0882	-1.24718	0.753328
-32	30.7831	-1.72972	-2.79163	1.86584	-2.24667	0.553773	-11.208	-2.33645	-0.0044
-31.5	31.6923	-1.25304	-2.68335	2.19998	-1.48721	1.02924	-9.50159	-1.73937	0.020043
-31	31.1727	-1.5103	-2.49929	3.11886	-2.83087	1.69201	-8.57355	-1.1907	0.044486
-30.5	30.4234	-1.72972	-3.23555	3.56438	-3.01447	1.87931	-9.23216	0.455317	1.03442
-30	30.1936	-2.88735	-3.2951	3.98669	-2.19659	1.6704	-8.81304	-1.50538	0.741106
-29.5	30.1736	-2.94032	-3.78233	4.24193	-1.41209	1.16612	-7.73532	-2.12667	0.618892
-29	30.4933	-3.68181	-5.07621	1.10939	0.090134	0.928383	-8.48374	-1.55379	0.533342
-28.5	29.4842	-3.1673	-7.83719	-1.10892	4.36314	1.19493	-8.66336	-0.64203	0.863321
-28	29.3743	-3.01598	-8.8279	-1.78184	6.09905	0.61861	-11.2978	-2.32838	0.032265
-27.5	25.0882	-2.96301	-10.1488	-3.4711	6.54137	-0.04416	-8.99266	-3.57096	1.20552
-27	20.6821	-3.2581	-8.73587	-4.15794	7.28414	-0.4764	-6.41811	-4.16805	1.33996
-26.5	18.2942	-3.67424	-8.91993	-4.84942	8.93659	-1.02391	-3.72382	-6.56445	1.08331
-26	18.7638	-4.14335	-9.86192	-5.77758	7.56789	-0.80779	-2.52635	-5.63655	1.16886
-25.5	18.514	-4.34764	-9.27183	-8.39036	3.9542	-0.97348	-1.23908	-4.45852	0.728885
-25	14.2179	-4.3552	-8.68173	-10.6551	2.93602	-0.87262	2.11382	-4.66831	0.94887
-24.5	11.9299	-4.72595	-8.02126	-12.5624	3.45346	-1.09595	3.82021	-9.1303	-0.29771
-24	11.3904	-5.0059	-8.37856	-13.5463	2.99444	-1.82355	5.8559	-5.85441	-0.84768
-23.5	11.5603	-5.21775	-10.5278	-14.1682	4.19622	-1.60743	6.18521	-5.53973	-0.49326
-23	11.3604	-4.74108	-10.8418	-15.514	6.70828	-1.21842	7.20305	-8.45253	-1.48319
-22.5	10.2614	-4.74865	-10.7606	-14.4605	5.20606	-1.60743	7.53235	-9.26747	-1.2021
-22	-10.49	-4.49139	-10.1001	-17.2497	3.4618	-1.52099	9.53811	-9.76773	-2.31425
-21.5	-17.3239	-4.45356	-10.2246	-19.403	1.14169	-1.35529	10.8853	-10.4052	-1.61763
-21	-19.482	-4.9378	-10.7985	-20.4054	-0.41061	-1.29766	11.6037	-12.1157	-1.87428
-20.5	-18.2331	-4.64272	-11.1287	-21.923	-0.06843	-1.31207	10.5559	-12.3013	-2.41202
-20	-13.0577	-3.89366	-11.302	-23.5148	3.49519	-1.44895	10.6757	-14.4395	-3.01087
-19.5	-12.3783	-3.50778	-9.5371	-24.7771	4.32976	-1.63625	9.83747	-13.9957	-3.93969
-19	-12.9079	-2.66793	-6.66784	-24.9302	4.32141	-1.70829	9.65785	-12.8338	-4.75853
-18.5	-13.0777	-2.22909	-5.47141	-24.4661	2.96941	-1.78753	9.35849	-14.1571	-4.8563
-18	-12.708	-2.48634	-4.23167	-24.1506	-0.8112	-2.65202	11.0948	-14.3588	-5.93178
-17.5	-13.1876	-2.97815	-4.4807	-23.6308	-2.18825	-2.46471	11.6337	-13.681	-4.36744
-17	-13.4174	-3.04624	-3.64699	-23.0043	-2.55546	-1.80915	12.2324	-10.7198	-4.90519
-16.5	-13.1776	-3.54561	-6.3376	-22.7815	-3.36499	-1.05272	11.6037	-9.78386	-4.70964
-16	-13.0078	-2.97058	-5.67172	-22.8001	-4.69196	-0.73575	9.35849	-9.05768	-4.6852
-15.5	-13.9569	-2.94788	-4.84883	-21.4496	-4.95902	-0.75016	7.92153	-8.21854	-4.92963
-15	-12.0187	-3.26566	-4.37243	-19.1106	-3.84904	-0.75736	8.31071	-8.3557	-5.58959
-14.5	-10.2602	-3.68937	-4.10174	-17.4539	-5.11759	-0.50522	3.61066	-7.82317	-6.45731
-14	-6.66344	-4.22658	-1.01593	-15.0267	-5.86871	-1.05993	2.8323	-5.93509	-6.27398
-13.5	-2.10752	-4.09038	1.98325	-14.3584	-4.61685	-0.59167	2.98199	-8.79948	-6.21288
-13	-0.339097	-3.70451	4.61431	-13.3932	-0.17693	-0.68532	3.7304	-8.27502	-5.72402
-12.5	0.839849	-4.77134	4.69552	-11.6111	-1.13669	-0.89424	1.90427	-5.20891	-3.89081
-12	1.97883	-4.87727	5.19358	-9.98216	-2.33847	-0.96628	1.69471	-3.15946	-4.52632
-11.5	1.98882	-6.11813	5.62667	-5.84255	-2.71403	-1.58582	-0.8499	-3.53869	-2.9742
-11	2.25858	-6.67047	6.861	-3.63352	-2.59719	-1.47056	-1.29895	-1.59413	-2.64422
-10.5	2.72816	-6.69317	8.47969	-2.41299	-2.92267	-1.65786	-0.8499	0.737721	-2.16759
-10	0.330305	-7.10931	9.67071	-0.75622	-3.7322	-2.06129	0.676867	3.07764	-1.9476
-9.5	-4.86505	-7.32117	10.2067	1.25325	-7.21237	-2.23418	1.8444	4.18306	-1.23876
-9	-5.34462	-7.54059	8.85324	3.74537	-8.94827	-2.28461	2.44313	5.44177	-1.59318
-8.5	-4.53535	-8.47123	6.34128	5.17938	-8.63114	-2.10451	3.85015	5.99851	-1.22654
-8	-4.3655	-8.34261	9.06437	6.23748	-8.55602	-2.03968	2.77243	8.95973	-1.38542
-7.5	-4.62527	-8.4107	10.7913	8.39546	-8.58106	-1.89559	2.53294	10.0813	-1.61763
-7	-4.33552	-8.33504	11.939	9.36539	-9.24872	-1.3697	2.92211	10.6299	-1.70318
-6.5	-4.39547	-7.75244	11.1649	10.5906	-9.59924	-1.52819	1.57497	9.30668	-1.61763
-6	-5.51447	-6.45862	12.8919	12.5815	-10.2669	-2.31343	1.99408	10.5251	-1.5443
-5.5	-6.14391	-6.98825	12.8594	15.0179	-10.6591	-2.52235	2.98199	10.2184	-1.36098
-5	-6.85327	-7.26064	13.1517	16.6515	-11.1265	-2.77449	2.92211	12.5906	-1.7154
-4.5	-8.53177	-6.11057	13.5036	17.7188	-10.7259	-1.98204	3.31129	12.3082	-1.43431
-4	-9.05131	-4.83187	16.0589	18.5124	-9.59924	-1.97484	4.68837	17.9241	-0.77435
-3.5	-10.2802	-4.06768	14.2615	18.8002	-9.51578	-1.17519	4.38901	19.1263	0.496678
-3	-14.4265	-3.87853	12.4804	19.5613	-9.82457	-1.73711	3.70047	19.4894	0.215586
-2.5	-15.3657	-3.06894	11.625	20.1924	-11.9027	-1.78753	2.68262	20.8449	-0.15106
-2	-16.075	-2.15343	11.9607	21.645	-13.4383	-1.85237	2.80237	21.4017	-1.15321
-1.5	-17.1241	-1.16982	12.9622	22.8655	-13.7971	-1.25444	3.7304	21.4743	-0.46881
-1	-15.7853	0.116444	15.2414	22.7727	-13.8389	-0.8294	4.08964	22.8298	-0.52992
-0.5	-13.7471	0.646081	18.4192	23.5663	-14.0058	-0.94466	4.74825	23.4995	-1.01878
0	-12.3683	1.73562	22.2034	24.0721	-14.0475	-1.25444	5.37692	22.152	-0.84768
0.5	-10.9896	2.71923	23.0371	25.2416	-14.8821	-1.66507	4.11958	22.9751	-1.21432
1	-10.4301	2.43928	23.5839	26.3044	-15.3828	-1.77313	3.43104	23.3462	-1.72762
1.5	-11.2593	2.87055	24.9807	27.7012	-16.2842	-1.97484	3.91002	21.0224	-0.52992
2	-12.748	4.14925	25.3758	29.5576	-16.7849	-1.80194	5.13742	22.6846	-0.33438
2.5	-12.718	4.59566	26.1284	31.1726	-16.86	-2.16214	6.93362	23.1526	1.00998
3	-13.4274	4.66375	25.7927	30.5832	-17.2439	-1.70829	8.96931	22.7814	-0.10217
3.5	-13.7571	4.95127	25.8252	29.8824	-16.7766	-2.06129	11.8732	24.3306	0.240029
4	-13.897	4.22491	26.9242	29.7525	-16.7432	-2.03968	17.0821	24.4758	-0.10217
4.5	-14.5064	4.70158	26.7563	29.0656	-16.1506	-2.06129	18.4892	24.6211	-0.02884
5	-14.8861	5.15556	27.3952	29.9056	-15.7333	-2.63041	20.7045	25.2585	0.398907
5.5	-12.4683	5.98028	27.72	32.8897	-15.967	-2.21257	22.7701	22.7572	0.838878
6	-13.2176	6.59314	27.0974	34.9084	-17.3524	-2.33504	23.9975	22.9751	1.49883
6.5	-14.8361	6.11647	26.4045	35.6695	-17.9032	-2.58718	23.9676	17.4238	0.814435
7	-16.1949	5.98784	26.9837	35.9062	-18.4624	-2.69524	23.3688	17.6336	0.521121
7.5	-17.5937	5.60197	27.5467	37.1685	-19.2636	-2.86814	23.3389	16.9074	1.22996
8	-18.8126	5.32958	26.7455	38.0363	-22.6352	-2.86093	21.8421	14.6885	2.02435
8.5	-18.8825	5.60953	26.9621	38.7742	-23.7118	-3.62456	24.6262	14.2367	1.37662
9	-19.0224	6.51748	26.1825	38.3798	-24.1291	-3.84068	28.3982	12.9537	1.20552
9.5	-20.5111	6.87309	24.0224	37.6001	-24.2126	-4.16486	29.3861	11.5659	0.203364
10	-20.7109	7.30437	22.0843	38.1616	-24.5548	-3.77585	31.302	11.1383	0.582228
10.5	-19.482	6.51748	19.2692	38.1848	-24.4963	-3.81187	30.6734	10.7106	0.961092
11	-19.432	6.02568	17.8725	38.3565	-21.8007	-3.35801	32.5893	9.84728	0.826656
11.5	-19.462	5.82139	19.7077	38.5097	-18.9214	-3.25716	32.8587	8.56436	1.3644
12	-19.6019	6.32832	21.6512	37.7068	-17.8698	-2.83932	33.3677	9.16144	0.838878
12.5	-18.0133	5.79112	22.2846	36.9272	-18.0701	-3.12028	32.1403	6.55525	0.460014
13	-16.095	5.71546	19.5291	37.1267	-18.5542	-3.32199	30.2842	4.27988	-0.44437
13.5	-13.0977	5.85922	18.5979	37.6929	-18.9131	-3.59574	28.9071	4.67525	0.325578
14	-11.3393	7.01685	18.6466	38.3473	-19.0967	-3.79746	27.2007	1.98837	0.227807
14.5	-9.55086	7.90967	21.2398	40.1154	-19.5223	-3.84789	24.1472	0.907164	-0.41993
15	-7.44275	7.13035	21.5808	41.0529	-20.023	-3.80466	23.0096	-1.0616	-0.44437
15.5	-6.38369	7.51622	21.6079	40.4867	-19.8394	-4.01358	21.4828	-1.15035	-0.07773
16	-7.77245	7.23627	22.0627	37.7625	-19.347	-3.98476	21.5128	-1.69903	-0.39548
16.5	-6.21384	7.22114	22.5932	36.607	-19.5223	-3.83348	20.1956	-2.36066	-1.23876
17	-2.66702	8.08369	21.229	36.9133	-19.3303	-3.59574	19.7764	-2.39293	-1.00656
17.5	-2.44721	8.66629	20.4927	38.8717	-19.3554	-3.62456	23.2191	-5.37028	-1.01878
18	-1.28825	10.172	21.3426	40.9044	-19.2302	-3.67499	22.2312	-5.53973	-1.58096
18.5	0.520135	9.86176	22.7285	41.916	-20.215	-3.66058	23.1293	-4.99912	-1.98427
19	0.200421	9.39265	23.611	40.9183	-20.3485	-3.46607	20.1057	-7.82317	-1.99649
19.5	2.04877	9.0673	24.7262	40.199	-20.1566	-3.6966	16.1242	-6.15295	-2.33869
20	4.9162	8.62089	24.3743	40.1897	-10.4755	-3.72542	15.9146	-6.75003	-2.4609
20.5	5.38579	8.37877	22.9884	40.9136	-4.75038	-4.31615	15.8248	-9.4127	-3.18197
21	4.48659	9.24889	21.3102	42.0089	-2.79748	-3.96315	16.1541	-8.62197	-4.15968
21.5	5.4857	9.21863	21.7108	41.452	-5.16767	-4.22249	16.184	-10.0017	-3.46306
22	6.05519	10.1644	20.785	40.2686	-7.47108	-4.16486	15.0165	-11.3734	-3.98858
22.5	6.96437	9.718	18.0186	40.4588	-7.42935	-4.27292	14.0286	-13.1889	-4.01302
23	7.02432	10.5352	20.6876	40.2407	-7.41266	-3.61736	14.0585	-12.7128	-2.83977
23.5	5.4857	11.1405	22.1601	38.6953	-7.638	-3.36522	13.9987	-13.794	-1.49541
24	4.00702	11.4128	23.4919	38.57	-7.86333	-2.99061	16.9923	-15.2302	-1.47097
24.5	2.5683	11.0345	24.0603	40.3614	-8.08866	-3.07705	22.4408	-15.2464	-1.6054
25	0.909787	11.0648	24.2227	41.0436	-7.30417	-2.82491	27.0211	-13.3744	-1.61763
25.5	-0.129284	11.8971	25.8144	41.5541	-5.36796	-2.36386	26.7816	-13.9473	-0.57881
26	-0.798686	11.9349	26.1175	41.9114	-4.75873	-1.96043	27.7995	-15.2867	-0.84768
26.5	-1.38816	12.283	26.6156	41.8882	-4.68361	-1.94602	27.9192	-13.0598	-0.89656
27	-0.73874	11.5944	28.5591	42.0367	-4.75873	-2.42149	29.0867	-12.382	-0.50548
27.5	2.31853	11.6928	31.3147	41.3545	-4.09941	-2.52955	29.2963	-13.084	0.044486
28	4.15688	10.399	34.2489	39.4193	-4.24129	-2.53675	29.1466	-13.0759	-0.07773
28.5	4.98614	10.2098	37.064	37.1267	-4.3164	-2.09731	28.6077	-12.4707	0.288914
29	3.93708	10.8075	39.197	35.9526	-3.13966	-1.96764	28.009	-12.8419	1.63327
29.5	4.78632	10.8756	41.4437	35.9433	-2.53877	-0.81499	29.895	-14.1813	3.94312
30	5.18596	9.95255	41.3841	36.0037	-2.3802	-0.97348	33.7568	-15.3916	4.72529
30.5	2.77812	10.2476	43.2465	35.5303	-11.6606	-0.41877	33.4874	-14.375	5.1897
31	0.889805	10.9513	48.8496	33.8782	-17.0603	0.164756	32.5594	-13.1969	5.14081
31.5	0.0605459	10.8227	51.1288	33.1031	-19.322	0.524957	33.8766	-14.0925	6.13075
32	-1.31822	10.6789	51.5782	35.2333	-19.0382	0.921179	36.99	-14.9236	6.10631
32.5	-2.91679	10.5957	52.8179	35.9248	-19.1718	1.52632	41.241	-11.3653	6.86403
33	-3.53624	10.8908	59.0057	35.0709	-19.2886	2.45564	43.5162	-10.3083	7.14513
33.5	-4.22562	10.9891	59.4551	34.9734	-17.8615	2.23231	44.4143	-8.04909	6.20408
34	-4.91501	10.5881	59.7691	34.1798	-16.9351	2.70778	44.2646	-6.85493	5.05527
34.5	-5.1448	11.1102	63.6724	32.7876	-16.3843	3.03916	43.6958	-6.59673	4.56641
35	-5.87415	11.829	66.0544	32.0404	-15.9837	3.65871	38.8161	-5.74144	4.65196
35.5	-3.85595	12.7975	66.1518	30.676	-16.1339	3.52903	34.1161	-5.5478	4.11422
36	-3.15658	13.0471	66.7473	30.1377	-18.6543	3.61548	31.4816	-5.37028	3.74757
36.5	-3.08664	13.6751	67.5107	23.7009	-19.3637	4.01891	31.9606	-4.53114	3.73535
37	-0.568891	14.7117	68.8857	24.8657	-17.8949	4.30707	30.7632	-4.22453	3.6498
37.5	-1.70787	14.7344	70.9213	25.0374	-17.2773	4.86898	30.7632	-4.95878	3.51537
38	-7.29288	14.9992	70.8455	25.3623	-17.4192	5.24359	31.1224	-4.4908	2.281
38.5	-10.57	15.2867	69.7952	26.2626	-16.2174	5.08511	30.6434	-0.52906	1.74326
39	-11.7989	14.7798	69.6599	27.0933	-11.3185	5.0707	31.9008	0.778065	2.08546
39.5	-11.8388	15.3851	70.97	28.6201	-9.88299	5.69745	31.4517	0.350424	0.936649
40	-12.5082	15.8769	70.7102	29.2049	-10.3003	5.27961	32.5594	1.55266	-0.23661
40.5	-13.6372	16.7924	72.0473	29.0564	-10.9179	5.59659	28.0988	0.544072	-0.70102
41	-13.7471	17.0043	73.7148	29.7664	-10.9763	5.20757	29.0867	0.511798	-0.54214
41.5	-14.7962	17.1102	70.878	31.0426	-11.0097	5.45971	27.7995	1.14116	-1.14099
42	-15.2757	16.4746	72.8053	32.6994	-10.3504	5.36606	23.8777	0.600553	-1.38542
42.5	-15.5955	17.2615	73.666	31.8037	-10.1667	5.30122	19.8662	1.0524	-0.6888
43	-15.9152	17.0572	77.0063	31.8362	-10.1918	4.57362	15.9745	-1.82006	-1.15321
43.5	-10.2802	16.8151	73.8068	33.0846	-10.8261	4.40072	12.9209	-1.97336	-0.92101
44	-8.56175	16.6487	73.038	33.0985	-11.7024	4.58803	12.3222	-4.3859	-0.78657
44.5	-8.74159	16.1796	75.6204	34.4304	-12.6955	5.87034	11.9929	-4.82968	-0.1755
45	-9.07129	16.1039	71.1866	37.1267	-11.0514	6.38903	9.68779	-4.59569	0.142257
45.5	-8.282	15.4229	69.5462	37.86	-5.09255	6.21614	7.35273	-5.20084	0.838878
46	-9.58083	14.9614	71.7821	37.3263	-2.68064	6.72042	6.57438	-6.62093	2.81875
46.5	-11.1295	14.4772	73.9313	37.2056	-1.08661	7.98833	6.15527	-3.64358	2.70875
47	-11.4991	13.5389	77.683	42.5472	-0.18527	7.91629	7.53235	-2.34452	3.50315
47.5	-13.6372	12.3284	78.5708	39.6792	-0.6276	8.76636	5.43679	-2.02177	4.63974
48	-12.8279	12.7369	79.7619	37.5537	-0.79451	9.42193	5.73616	-0.74692	5.82521
48.5	-11.1494	12.7596	81.3372	37.252	0.023368	9.76772	5.61641	4.57035	6.9007
49	-11.9287	12.8504	82.7286	36.9922	-1.34533	9.70288	5.22723	1.63335	7.414
49.5	-11.9887	12.7672	83.7518	36.4306	-4.35813	9.98384	5.25717	-0.71464	8.17173
50	-12.0386	12.7596	85.9118	33.7157	-5.20105	9.63084	5.55654	4.14271	8.77057
50.5	-9.33106	13.0698	87.8878	31.9429	-4.95902	9.89019	3.70047	6.90221	9.96827
51	-7.30287	12.2376	92.8089	29.5668	-3.54025	9.62364	3.88009	9.90376	10.1883
51.5	-5.78423	12.5099	96.5064	28.3788	-3.71551	9.1914	3.16161	10.0571	10.946
52	-4.17567	11.9954	98.5691	26.309	-3.24815	8.86001	2.65268	13.6396	11.3615
52.5	-2.92678	12.9488	99.1321	23.5756	-3.64875	9.23462	5.88584	15.7616	11.6426
53	6.34493	12.7823	100.951	20.6518	-2.29674	9.5444	8.01134	17.6658	12.5103
53.5	10.0017	12.5099	102.857	19.074	-0.44399	8.85281	8.78969	20.8368	12.4981
54	7.42396	13.1001	103.593	18.1504	0.181937	8.27649	9.59798	23.2252	14.7469
54.5	7.18418	13.4179	108.552	17.8024	0.073442	7.96671	9.86741	25.0648	15.5657
55	6.70461	13.1228	112.076	16.206	1.13335	5.98561	9.56804	28.8652	16.1156
55.5	17.3251	12.7294	114.393	13.7138	0.582531	4.63125	11.4541	29.4139	17.6311
56	31.4525	12.8202	117.501	11.9503	-5.95216	4.66007	12.2923	32.125	19.2443
56.5	39.785	13.2968	117.685	11.2635	-8.00521	4.1774	12.3821	33.7629	20.5031
57	42.1629	13.9475	116.082	10.6463	-7.41266	3.17604	11.3942	33.9808	21.7619
57.5	42.8623	14.1972	117.571	10.2518	-5.41804	2.46284	11.2445	33.6015	22.7274
58	43.3718	15.1052	117.696	12.484	-5.85201	1.1373	13.849	33.1174	22.3119
58.5	42.113	15.4002	116.889	15.8765	-6.66989	0.877954	12.1426	33.1416	22.4341
59	41.2237	15.1354	115.855	17.988	-7.42935	0.006268	11.5738	31.1002	22.4586
59.5	42.033	14.462	118.069	17.6771	-6.78673	-0.4692	11.1547	30.8501	23.9373
60	42.4826	15.5213	117.631	17.6539	-8.73963	-1.13917	10.8553	32.4558	24.5362
60.5	42.2328	15.3624	113.284	18.5496	-6.91192	-1.34089	9.86741	30.7694	24.5973
61	39.3654	15.0446	113.489	20.3966	-2.97274	-1.51378	10.2566	29.7931	23.4241
61.5	39.1256	15.4229	110.528	21.9327	-2.17155	-1.75151	10.6757	30.4628	22.923
62	38.8059	15.4078	108.806	23.4038	-2.20494	-1.1824	11.3942	30.3256	22.7885
62.5	38.4762	16.2931	108.081	24.1139	-0.41061	-1.45615	11.3642	28.365	23.5218
63	38.736	15.4305	108.644	25.2555	1.59236	-1.80194	9.29861	28.9136	23.6318
63.5	29.0946	15.3548	109.196	27.6038	1.95957	-1.96043	9.80754	29.2283	23.6563
64	27.2762	15.7029	107.112	28.7686	0.615914	-0.54844	8.58014	27.4048	23.4729
64.5	26.6268	16.1115	107.832	28.2257	0.807865	-0.55565	9.29861	25.791	22.6419
65	26.6967	15.8845	102.359	27.5156	1.125	0.359265	10.3763	24.4516	21.8597
65.5	27.9656	15.2489	97.8599	28.3324	1.06658	0.899567	11.3343	20.5464	20.5765
66	18.7239	15.5667	100.61	28.5505	1.0332	0.841934	13.0108	21.2242	19.831
66.5	5.84537	15.8693	100.924	29.2838	3.42842	0.625814	13.9687	18.0531	17.9855
67	-1.02848	14.8555	99.1213	29.6875	5.07252	0.949995	15.0764	17.5126	16.4578
67.5	-1.25828	14.0988	98.6448	29.1677	4.16284	1.10848	17.8305	15.9149	15.9568
68	0.769912	14.0156	95.5644	28.105	1.64244	1.43266	18.9382	15.1565	15.5901
68.5	3.00791	13.7659	98.6719	24.6522	3.43676	1.83609	17.5012	15.4389	15.0279
69	7.22414	13.6146	98.071	20.7679	5.58996	1.54793	20.5847	15.5599	14.5269
69.5	10.6411	14.0156	97.8707	16.4287	7.90172	2.22511	21.7523	15.1968	14.0013
70	13.2388	14.3183	97.4755	14.5492	10.6725	3.08959	26.3924	14.4545	12.4859
70.5	16.2561	13.5465	99.6897	12.5722	14.8203	3.72354	29.6555	15.8827	11.6059
71	19.4832	13.1606	103.966	12.846	14.5199	3.97568	30.1944	12.9457	9.96827
71.5	21.6113	12.8656	104.416	13.324	13.051	3.93967	31.0925	12.9537	10.8116
72	21.7811	11.5642	105.85	16.0528	12.567	3.62989	33.0982	10.5331	10.836
72.5	21.931	11.0043	105.829	17.1434	13.0594	4.0045	34.2358	12.7278	9.76051
73	22.3606	10.5881	107.361	19.0972	12.0495	4.04772	33.4874	12.2437	9.13722
73.5	22.6004	11.5415	108.379	20.4709	14.2445	4.05493	37.1696	13.0506	9.4672
74	24.2889	11.1253	109.304	22.2669	14.6701	3.90365	35.4632	12.6552	9.63829
74.5	23.9392	10.747	108.325	24.5223	14.4698	3.11841	36.6307	12.1307	10.3594
75	27.7858	10.2401	110.279	28.4206	18.9348	4.25664	37.8881	11.8402	9.54052
75.5	33.5606	9.80123	114.031	32.0636	20.6707	3.32012	37.0499	12.8327	11.166
76	36.418	10.399	117.365	33.9199	20.0197	3.32012	38.0078	12.2114	11.4348
76.5	37.8468	10.7621	116.678	35.4236	19.569	3.75236	38.3371	12.3163	11.9237
77	39.875	11.0951	115.238	36.1661	18.6093	3.2913	36.9301	14.858	11.8626
77.5	40.1247	10.8529	115.785	38.9552	19.4689	3.52183	36.7505	14.4948	13.2436
78	39.1356	11.1405	115.373	42.0924	21.3049	3.49302	36.7206	16.9639	14.2091
78.5	38.8858	10.6638	118.372	45.5823	24.8519	3.51463	37.4989	16.4555	14.4657
79	40.6642	10.974	116.337	49.759	24.6098	3.80279	37.918	18.2387	14.9179
79.5	39.9249	10.4595	118.335	52.8823	23.0158	3.57226	39.7442	18.8116	15.9079
80	39.6751	10.6789	121.967	56.2979	21.0796	2.95271	40.0136	20.8772	16.3356
80.5	41.9331	10.2401	122.79	58.3956	19.6441	3.23367	36.99	21.8132	16.8611
81	42.4427	10.3233	122.546	60.8923	19.3854	2.7438	33.7568	20.5544	17.1545
81.5	44.8005	10.172	121.577	63.0225	18.0251	3.49302	34.2957	22.1036	17.24
82	46.2193	10.3233	121.085	64.6978	15.8051	3.09679	37.2594	24.145	17.0934
82.5	46.509	11.4658	118.735	64.4565	17.7163	3.52903	37.2594	24.145	16.4823
83	47.9278	12.3964	118.887	63.9413	18.3422	4.20621	37.3492	22.9428	16.5556
83.5	54.1922	12.0181	115.66	63.3705	17.324	4.56642	37.9779	22.8702	17.5578
84	59.1877	12.0938	114.913	63.3566	13.8689	4.93382	35.9123	22.0552	17.4356
84.5	59.917	12.9185	115.416	62.9853	12.8173	5.03468	35.8524	23.911	15.9079
85	60.6464	13.3801	114.664	61.737	13.026	5.35165	35.0441	24.9196	14.3435
85.5	56.8997	13.1833	113.089	59.6532	8.76967	5.63981	34.4753	27.9131	14.9179
86	53.5228	14.2275	111.237	57.3235	7.11722	6.04324	35.2537	28.6554	13.8791
86.5	52.6136	14.8101	108.471	55.9592	8.23555	6.56193	34.0562	30.6484	12.9136
87	52.5636	14.1896	107.951	54.5576	11.0731	6.48269	34.0263	33.2949	13.4636
87.5	50.8451	13.7811	112.547	54.2931	10.5139	7.00858	34.3256	33.658	12.9503
88	48.9069	13.9702	113.57	52.0284	8.06864	6.96535	34.9244	33.1658	12.9747
88.5	49.0667	13.7811	117.993	50.8079	7.46774	7.36158	34.0562	31.778	10.6404
89	51.2748	14.341	116.191	49.6012	7.24241	8.26928	35.0441	31.3665	9.82162
89.5	51.4046	14.462	114.637	48.0002	6.73332	8.06757	35.3734	29.7608	9.07611
90	50.1857	15.1203	112.412	47.3969	6.06566	8.3053	32.9785	27.784	9.41831
90.5	48.2275	15.3397	109.099	46.9142	5.3062	9.49397	33.9664	27.5339	9.10055
91	49.6962	15.2867	109.456	46.9977	4.45494	9.15538	34.1161	27.4451	9.78495
91.5	50.8451	15.8164	108.151	46.0557	1.18342	9.68127	37.5588	26.4527	8.51393
92	47.9777	16.3536	107.984	44.1808	2.12649	9.78213	40.0735	24.5485	9.27165
92.5	48.6971	16.3158	104.681	41.2338	2.24333	10.8267	40.762	23.7093	9.8094
93	50.8751	16.1493	105.336	39.3543	-0.61091	10.9708	41.4805	22.8621	10.3227
93.5	50.1757	15.771	107.475	39.4239	-1.70419	11.2301	41.9595	23.8949	11.0804
94	43.8314	16.2174	109.202	40.2129	-2.6723	11.403	42.0493	22.7169	11.056
94.5	38.5961	15.7937	107.729	39.5446	-2.84756	12.0946	45.8812	20.6997	10.836
95	39.9149	15.6348	105.666	38.5747	-2.75575	12.8799	54.473	18.4969	12.3637
95.5	42.6924	15.317	106.192	37.9574	-2.88929	13.1392	61.1788	17.0042	13.0847
96	45.1702	15.2867	107.372	38.5561	-2.99778	12.9519	65.9686	13.8252	14.1358
96.5	42.9822	14.9463	107.404	39.8695	-1.52059	13.0311	64.7113	12.9699	14.8568
97	40.4145	14.6588	108.509	39.6374	-0.47737	12.7718	67.0763	12.518	15.4068
97.5	40.0648	14.8782	109.445	41.1874	-2.0881	12.9663	67.7948	8.74994	15.4557
98	43.7015	14.4015	107.989	41.1271	-2.48035	13.4634	71.1177	8.30616	15.5046
98.5	46.4691	14.3183	108.725	40.9368	-2.07975	13.8308	72.8541	7.91886	14.8813
99	47.2683	14.568	105.282	40.482	-3.85739	14.7097	77.2847	6.52298	16.2379
99.5	45.4999	13.9929	107.112	40.3057	-7.92175	15.6462	80.8771	7.53157	15.4679
100	43.2519	13.7508	107.496	39.9716	-9.17361	16.2153	83.6612	6.75697	15.6268
100.5	45.8696	12.7899	108.898	39.5678	-9.49909	16.0496	87.0141	5.22392	14.9546
101	47.608	12.6537	110.479	38.9413	-7.00372	15.9128	86.8943	0.826477	14.0869
101.5	43.142	13.2893	107.816	37.9667	-6.6532	16.8277	89.1396	-0.40803	14.1847
102	38.8459	12.7369	106.386	38.7046	-6.60313	17.2527	96.2046	-0.68237	15.1135
102.5	37.5271	13.2136	105.342	39.2708	-7.83829	17.3608	97.4919	-1.32787	14.4902
103	35.389	13.6373	106.657	39.359	-5.35962	17.5048	98.6894	-2.60272	14.2702
103.5	34.3998	13.7357	106.127	38.2823	-3.44845	17.5265	100.695	-2.61886	13.5247
104	34.0102	13.7886	101.861	36.788	-3.2565	17.368	105.365	-6.0884	13.0358
104.5	33.3508	13.7735	101.195	35.9248	-2.63891	17.2815	108.778	-5.45904	12.4737
105	32.8512	14.2426	100.902	37.4005	-3.3483	16.6836	109.167	-5.32187	13.0725
105.5	30.1736	14.4923	101.173	38.1106	-3.29823	16.7196	106.742	-6.49183	13.6225
106	26.0773	14.3107	100.394	38.2916	-2.87259	16.5179	109.556	-7.56497	12.8892
106.5	22.0909	15.4532	98.006	37.5537	-1.01985	15.9776	112.161	-6.98402	13.6714
107	25.4379	16.5049	96.8583	36.6348	-2.05471	15.7038	116.561	-7.6618	14.6002
107.5	32.0819	18.0484	98.228	36.8019	-4.18287	15.3004	119.555	-6.71776	14.8446
108	34.27	18.9034	95.9867	35.9712	-3.81566	15.2932	129.764	-6.01578	14.4047
108.5	30.3135	18.9412	92.7926	36.2635	-2.43027	14.2774	133.506	-5.26539	14.1113
109	28.655	19.4709	89.1222	36.4538	-2.43862	13.413	139.643	-6.13681	13.7569
109.5	32.002	20.341	87.3194	37.136	-2.64726	12.7142	144.762	-6.01578	14.2458
110	32.9711	21.7634	87.8878	37.9482	-1.47886	11.1653	145.57	-6.28205	14.9546
110.5	31.3925	21.9904	88.8298	38.9645	-1.14503	10.906	149.552	-6.06419	15.3946
111	27.1863	23.2843	88.2235	39.9298	-1.2118	10.6106	155.419	-4.34556	16.5067
111.5	23.7294	24.0863	87.0271	40.0504	-4.01596	9.92621	159.76	-2.58658	18.7799
112	23.2498	24.056	87.4656	41.5355	-4.8088	9.12656	162.245	-1.40855	17.9611
112.5	22.6504	24.3133	86.4424	41.206	-4.75038	8.76636	165.867	-1.24718	18.0466
113	22.0409	23.8896	87.2652	41.322	-3.01447	7.96671	177.932	-0.2628	18.0588
113.5	22.3306	24.7067	87.5143	40.4635	-4.89226	7.55609	187.392	2.14974	18.2055
114	19.8229	25.7811	87.1191	42.589	-6.24426	7.26792	191.972	4.18306	19.061
114.5	18.6539	25.9551	89.7718	44.501	-5.96885	6.43226	193.589	7.17654	19.9165
115	18.594	25.7584	89.6906	44.2597	-5.15932	6.00722	198.229	8.11251	19.7332
115.5	19.653	25.1456	89.1817	42.4405	-4.3164	5.58939	210.054	9.12917	18.8655
116	22.9701	24.8353	86.5669	41.4659	-4.35813	5.258	218.286	11.2109	17.6311
116.5	24.7485	24.4949	87.3735	40.9229	-5.04248	5.36606	217.448	15.6245	18.3155
117	25.4379	23.6853	87.2436	41.0482	-6.15246	5.4381	215.442	15.7374	17.0934
117.5	21.1017	23.0951	88.5483	41.6283	-5.00075	5.53896	214.963	15.334	15.529
118	14.3178	21.6727	85.8793	42.2734	-4.26633	5.67584	219.514	15.7455	14.8079
118.5	10.6611	20.8404	85.6087	41.7954	-6.25261	5.51014	220.591	14.7127	15.1868
119	10.1715	20.5226	84.8832	40.7559	-7.88002	6.12248	222.058	16.8832	15.7612
119.5	10.8109	19.8492	85.8739	39.8091	-7.89671	6.30258	222.058	17.8514	16.9711
120	6.22503	19.3196	86.2312	37.9342	-7.73814	6.02883	223.705	18.5776	16.2256
120.5	2.95796	18.6916	82.6528	36.839	-8.85647	6.04324	224.872	19.8928	15.639
121	2.55831	19.3498	82.4579	35.0569	-7.11222	5.84153	226.219	22.3538	15.5168
121.5	2.61826	18.7067	82.0952	32.6623	-6.43621	5.92077	231.698	22.4829	15.2846
122	3.33762	17.9955	81.0882	31.3211	-6.15246	5.81271	238.763	24.8147	14.2091
122.5	4.25679	18.0484	79.7943	29.1909	-6.34441	6.30258	244.421	25.3069	15.5046
123	4.99613	19.5768	79.6157	27.7105	-6.92861	6.12969	241.427	28.5505	16.3479
123.5	9.16241	19.0018	79.4262	26.3322	-9.89968	6.67719	232.686	29.7447	16.6167
124	10.1815	18.7597	77.3582	26.7731	-11.2851	6.61236	224.902	28.4698	17.4111
124.5	11.3904	17.9274	77.7209	24.5501	-12.2198	7.39039	226.1	29.8819	17.7778
125	13.5984	17.8139	78.8361	22.652	-12.5953	8.27649	236.188	28.7845	18.7066
125.5	15.6766	17.8441	79.28	21.4733	-13.0877	8.00994	241.727	29.6963	18.5355
126	15.5367	17.6323	80.9258	21.7146	-13.0544	8.21165	236.967	30.9953	19.831
126.5	13.5485	18.6235	82.8368	21.9606	-14.7152	7.98112	232.895	31.5763	20.9675
127	13.4586	18.7975	80.6984	22.239	-15.5831	7.70737	233.344	28.7038	20.3687
127.5	14.048	18.805	80.5685	22.536	-16.6347	7.49125	236.188	28.8652	20.3442
128	16.0263	19.1758	81.1045	21.942	-18.0952	7.37599	242.774	32.0927	20.0876
128.5	16.7656	19.2817	80.222	21.2087	-18.9214	8.11079	246.397	31.189	20.8942
129	17.2152	19.2742	79.0418	21.4547	-18.1035	8.20445	245.888	32.7543	20.4787
129.5	18.3842	20.2653	80.5956	22.4432	-16.885	7.67855	249.151	30.8905	19.831
130	17.5349	21.3927	82.0735	24.448	-16.7599	8.02435	254.36	30.721	19.3299
130.5	17.8546	21.6651	82.2738	26.3833	-16.835	8.20445	255.707	32.359	19.9287
131	21.7212	21.6197	84.3906	27.446	-16.3426	8.94646	263.191	31.4633	20.0021
131.5	22.6104	21.2868	85.4896	29.2188	-17.8365	9.32827	268.161	32.2702	19.8921
132	25.6876	21.317	86.7726	31.2608	-18.1369	9.49397	262.024	32.4881	19.281
132.5	26.6867	20.969	85.4517	32.4488	-17.9283	9.9046	257.593	33.7952	19.2077
133	27.6559	21.0295	84.2336	34.319	-17.3441	9.81095	255.258	34.3439	18.0466
133.5	30.4134	19.5692	84.8291	36.6905	-17.3608	10.1135	263.101	32.9641	17.02
134	28.4751	19.433	82.5932	37.4191	-17.319	10.1207	272.621	32.5042	16.2134
134.5	27.9656	19.8795	82.761	38.584	-17.7113	9.99104	280.674	33.5209	15.4312
135	27.2962	19.6071	79.9513	40.1804	-17.102	10.0199	288.847	31.8506	13.9036
135.5	28.3053	19.2515	76.1563	41.1921	-16.1924	9.96943	289.056	31.1002	13.1458
136	28.4252	19.085	72.4101	41.4473	-16.0922	10.3296	286.991	30.0352	12.4248
136.5	29.0047	19.2363	67.9817	41.4195	-16.8517	9.80374	284.865	29.6075	12.4737
137	30.2536	18.7748	64.5223	43.2665	-15.5247	10.6178	279.477	28.2036	12.3759
137.5	30.4833	19.5163	63.1635	44.2689	-14.6734	10.5746	292.559	28.2036	12.8403
138	30.2336	20.1745	59.8773	43.3129	-14.59	10.9708	304.115	27.1224	13.5491
138.5	28.1354	20.4545	55.3894	42.8071	-14.8821	11.1221	311.389	23.6044	13.6225
139	30.8131	20.4015	53.1102	43.0066	-15.3745	10.6682	314.832	25.2101	13.9036
139.5	33.4507	21.2641	50.4521	43.1227	-15.3578	11.1005	313.994	23.8061	12.8648
140	33.2109	21.143	45.8775	42.8535	-15.2159	11.756	312.437	22.0552	12.8648
140.5	33.6805	21.3927	41.5682	42.1991	-12.37	11.4102	316.239	20.2398	13.2558
141	34.9893	21.7181	38.9967	41.2385	-11.2767	12.3684	321.478	18.9488	12.8281
141.5	32.9711	22.4444	34.2814	40.4031	-11.669	12.2819	323.304	16.7622	13.3414
142	32.2218	23.1481	27.6496	39.3683	-12.5286	11.9794	318.574	13.1716	11.7526
142.5	29.2345	24.3435	22.0356	38.4215	-12.2532	12.3252	324.801	11.0657	12.5103
143	29.6841	24.6235	19.3233	38.0363	-12.2782	12.7718	334.919	6.28092	12.4859
143.5	34.8295	25.6374	16.1347	37.0757	-12.4034	12.851	340.038	3.75542	13.1703
144	40.974	26.6512	11.3923	36.5142	-12.5453	12.851	335.698	1.75438	14.0258
144.5	42.3527	27.8467	8.58255	36.593	-12.2615	13.1464	330.07	2.01258	14.3191
145	41.7233	27.8089	6.79062	36.5095	-11.8192	13.4634	331.417	1.10888	13.9769
145.5	41.9431	29.3373	5.11779	36.5652	-12.0612	12.8799	323.903	-0.52906	13.9891
146	39.0757	29.7004	2.77907	36.5605	-13.1378	13.1392	313.844	-1.80392	14.2091
146.5	37.8268	30.6159	1.73422	37.5676	-13.0961	13.8308	315.221	-4.29715	14.1358
147	36.9476	31.5163	3.17427	38.0827	-12.9125	14.7817	321.627	-5.14436	14.0625
147.5	36.3781	31.6752	5.48592	36.5095	-13.4299	14.897	334.53	-6.24977	12.8281
148	39.5253	31.539	8.46886	36.477	-13.3465	15.0555	326.567	-7.44394	12.8525
148.5	41.2937	32.0611	13.6498	37.7579	-13.4466	15.1996	321.118	-8.63004	12.4003
149	42.1229	32.8329	19.1068	39.2893	-13.8806	15.3725	318.185	-8.39605	12.2537
149.5	40.2446	34.225	23.048	39.6885	-13.8639	15.0843	311.659	-10.0098	11.9481
150	38.9058	35.1406	27.9474	39.8695	-14.8153	15.1635	310.671	-10.9135	11.9237
