# Supplementary material for: Orai, RyR, and IP3R channels cooperatively regulate calcium signaling in brain mid-capillary pericytes
Source: Commun Biol. 2023 May 6;6:493. doi: 10.1038/s42003-023-04858-3 (PMC10164186; doi:10.1038/s42003-023-04858-3)
Supplement: Supplementary file 3 — Supplementary Data 1 [file 42003_2023_4858_MOESM3_ESM.zip › Source Data/Figure 4/4G_Tetracaine_Processes.xlsx]

## Sheet: Feuil1
		Frequency		Area		Amplitude		Duration
Cell #	Mouse #	Baseline	Tetracaine	Baseline	Tetracaine	Baseline	Tetracaine	Baseline	Tetracaine
1	2813	0.0993959	0.0170543	9.01632	3.65992	1.39436	2.06586	1.30301	1.00915
2	2813	0.11088	0.0331612	9.00355	4.0713	1.3451	1.66531	1.24324	1.29167
3	2814	0.197871	0.0983409	14.6172	10.2405	1.25032	1.40894	1.68293	1.55518
4	2814	0.266632	0.0357667	9.57062	4.18953	0.831108	1.22813	1.26375	0.982684
5	2814	0.234146	0.0360036	15.9605	11.2874	1.05948	1.36077	1.49257	1.29769
6	2814	0.0912286	0.0559812	8.51578	6.84832	1.22788	1.24965	1.35429	1.09845
7	2814	0.079916	0.0364692	6.7992	5.15697	1.35909	1.6247	1.33981	1.24468
8	2860	0.183693	0.0208277	15.1097	8.82469	1.41637	1.46711	1.83614	1.07614
9	2860	0.273805	0.0360869	10.0188	4.88377	1.11481	1.33908	1.46342	1.16116
10	2860	0.20352	0.00241488	7.49351	1.10748	0.962159	2.32761	1.55376	1
