# Supplementary material for: Orai, RyR, and IP3R channels cooperatively regulate calcium signaling in brain mid-capillary pericytes
Source: Commun Biol. 2023 May 6;6:493. doi: 10.1038/s42003-023-04858-3 (PMC10164186; doi:10.1038/s42003-023-04858-3)
Supplement: Supplementary file 3 — Supplementary Data 1 [file 42003_2023_4858_MOESM3_ESM.zip › Source Data/Figure 4/4H_Tetracaine_Soma.xlsx]

## Sheet: Feuil1
		Frequency		Area		Amplitude		Duration
Cell #	Mouse #	Baseline	Tetracaine	Baseline	Tetracaine	Baseline	Tetracaine	Baseline	Tetracaine
1	2813	0.10231	0.018902	14.4197	1.94323	1.13593	0.975977	1.53704	1
2	2813	0.017602	0.017102	1.26678	1.2879	0.768837	1.63072	0.75	1
3	2814	0.261826	0.156616	26.8574	11.6787	1.1024	1.15296	1.92046	1.57851
4	2814	0.520352	0.049955	8.36221	4.499	0.665774	1.09979	1.40425	2.23106
5	2814	0.301323	0.036454	35.3856	2.06336	0.927608	0.81319	1.91539	1.1875
6	2814	0.041804	0.012601	2.72533	1.5307	1.03953	1.02496	0.965278	1
7	2814	0.055006	0.019352	6.43855	5.05262	0.854563	1.09507	1.22778	1
8	2860	0.235424	0.036454	31.3179	3.22527	1.29709	1.00688	2.36325	1.07441
9	2860	0.416942	0.036454	20.9631	1.77042	0.874164	0.747929	1.86731	0.953125
10	2860	0.349835	0.038704	12.6492	2.19576	0.712702	2.05165	2.11876	1.53571
