# Supplementary material for: Orai, RyR, and IP3R channels cooperatively regulate calcium signaling in brain mid-capillary pericytes
Source: Commun Biol. 2023 May 6;6:493. doi: 10.1038/s42003-023-04858-3 (PMC10164186; doi:10.1038/s42003-023-04858-3)
Supplement: Supplementary file 3 — Supplementary Data 1 [file 42003_2023_4858_MOESM3_ESM.zip › Source Data/Figure 4/4I_Tetracaine_Area_Histogram.xlsx]

## Sheet: Feuil1
Baseline	Tetracaine
3.91564	1.40263
1.63639	1.2273
1.22729	2.80527
15.0197	1.40263
1.9286	1.28575
15.3703	1.57796
3.15589	39.7997
30.7407	1.63641
1.69483	2.33772
6.19489	1.57796
2.27925	2.86371
4.90916	4.55856
3.56498	1.98706
15.5457	1.75329
5.25981	2.86371
32.6693	1.40263
2.86367	6.42874
6.8962
6.01956	2.9136
1.22729	1.68905
12.682	1.05565
1.75327	9.54311
2.74679	3.29364
1.5195	5.95389
1.87015	3.37809
3.03904	1.09788
13.0328	10.8099
40.9686	1.64682
2.16239	7.68516
18.468	1.43569
3.62347	1.14011
20.3382	7.34735
8.12359	10.8943
10.2275	1.64682
0.876646	1.22456
2.62994	1.81572
1.46108	1.05565
46.9882	1.14011
1.2273	1.22456
11.5717
1.81173	1.30901
1.81173	3.96926
3.74036	41.5927
25.4227	3.42032
3.56503	1.26678
15.5459	10.9366
4.50012	7.17844
2.9806	9.83869
2.10395	15.4125
24.4292	3.67367
1.34419	8.69858
3.44814	5.74276
22.3837	10.5988
9.93532	13.0901
5.14299	1.26678
11.5133	5.74276
14.1432	16.0459
12.7406	3.16696
17.416	2.19576
4.2079	35.47
1.40263	1.90018
4.32479	3.92703
3.21437	13.5968
3.15593	3.84258
5.96119	6.50283
5.31832	32.4719
49.735	8.27632
18.3511	18.664
1.69485	1.14011
1.40263	1.18233
30.8579	2.9136
1.28575	8.06519
2.10395	4.72933
3.03904	9.3742
31.4424	10.5565
4.79233	1.39346
5.78586	5.23604
2.33772	5.95389
16.4809	2.02685
3.09748	18.4528
9.05867	2.87138
4.96766	15.0747
6.25341	13.259
1.57796	2.95583
1.69485	6.71396
5.72742	22.2532
2.9806	1.35124
3.09748	1.22456
2.16239	1.18233
1.46108	9.3742
	1.22456
8.74081	28.5026
1.18233	1.26678
3.50477	7.51625
5.78498	0.295583
2.66025	1.98463
17.5238	14.1458
0.295583	19.8885
15.497	2.87138
1.30901	3.63145
6.79841	34.4565
5.61608	1.26678
1.43569	4.64488
8.19187	2.15353
1.18233	1.05565
7.4318	4.13816
1.30901	73.8957
2.70247	8.14965
1.05565	14.8636
1.81572	3.04028
5.82721	1.56237
13.5124	4.77155
2.40689	4.85601
6.16502	70.8555
15.9615	2.61802
3.33587	4.64488
3.29364	28.8405
1.35124	3.25141
15.8348	1.22456
14.3991	5.06714
1.39346	1.90018
6.24947	1.09788
3.20919	33.4009
10.5988	1.85795
1.14011	17.5661
27.8693	2.19576
19.6352	13.0901
18.3261	4.98268
14.6102	4.05371
1.9424	2.66025
1.68905	4.43374
13.0057	1.14011
7.85406	9.28975
32.3452	59.5389
4.72933	26.518
1.9424	1.18233
11.3588	6.33392
9.58533	16.4682
7.09399	3.92703
13.6813	1.26678
3.8848	1.30901
2.99806	7.09399
1.30901	28.7138
30.2761	6.03834
12.4145	1.22456
8.02297	25.3357
4.01148	8.44523
12.6256	38.6369
18.5373	21.8731
1.22456	9.16307
1.14011	18.664
16.2571	5.99611
2.57579	19.3396
1.43569	38.468
9.66979	12.33
10.2187	1.22456
7.05177	3.25141
	17.7772
3.75799	2.87138
2.99795	4.60265
4.6447	1.05565
27.5726	1.47791
15.2853	11.6122
1.22451	22.042
1.52008	28.3337
25.0814	23.3088
98.4255	11.9922
1.26674	2.06908
8.86716	11.4433
3.71576	1.14011
1.77343
1.30896	8.65636
2.069	1.98463
1.68898	3.16696
4.9825	1.22456
9.71165	1.22456
5.23585	1.09788
5.23585	1.43569
13.1741	7.17844
18.5366	8.86749
25.9259	7.05177
1.64676	9.28975
6.12256	1.60459
4.47581	3.8848
37.0732	7.93851
8.06489	1.14011
10.6828	3.547
19.9722	1.85795
23.2235	1.68905
2.87127	3.84258
15.6231	1.56237
12.7518	6.92509
2.19568	1.52014
2.4068	1.68905
26.2215	15.9193
5.82699	2.53357
42.8157	1.35124
12.0762	5.61608
2.61792	5.15159
33.4419	3.04028
25.1236
17.1432	2.78693
8.52936	36.1878
14.9053	1.09788
1.81566	6.79841
2.49125	8.06519
23.6458	26.6447
3.42019	1.7735
26.3059	21.282
26.9815	2.40689
14.2297	2.40689
17.4388	16.5949
2.49125	1.73127
29.0927	1.7735
5.78477	16.1304
2.28013	1.26678
20.9856	0.928975
1.39341	6.84063
13.5541	20.1419
10.3872	1.09788
1.60453	19.8041
15.792	19.7618
3.58909	4.94046
6.37591	1.26678
6.79816	0.844523
9.37386	1.52014
2.19568	5.15159
19.0011	1.98463
2.32235	42.9018
9.28941	1.60459
6.33369	1.05565
3.71576	1.56237
1.90011	17.1438
0.844523
9.83869	17.6083
42.7751	1.09788
6.6295	7.38957
1.98463	22.7599
4.18039	8.57191
18.2417	19.7618
1.43569	1.22456
19.6352	1.05565
72.5445	1.90018
4.05371	7.64293
1.90018	1.05565
5.78498	1.30901
6.54505	1.64682
21.1553	1.18233
1.73127	10.7254
7.17844	26.5602
2.70247	5.40495
46.1532	13.0057
4.47597	1.81572
1.7735	7.22067
24.1534	1.85795
41.0438	10.5565
11.8655	2.87138
3.8848	1.14011
5.27827	2.02685
8.57191	1.47791
5.86943	1.52014
4.09594	1.39346
73.4735	4.98268
28.7982	1.35124
5.10936	17.5238
19.4663	5.44717
57.3009	1.14011
8.69858	2.02685
4.5182	1.30901
3.42032	2.7447
4.13816	12.6256
1.22456	6.16502
20.8597
1.68905	7.51625
17.5661	1.18233
1.05565	13.9346
23.3088	22.8443
1.39346	4.60265
8.48745	8.27632
87.8304	17.0171
28.0804	10.0498
27.827	2.23799
13.639	1.14011
13.639	1.52014
5.27827	4.39152
4.72933	2.57579
51.9382	5.40495
8.10742	5.82721
36.1878	1.85795
8.78304	2.66025
50.1224	4.26484
30.8251	1.09788
1.7735	7.4318
19.8041	1.09788
15.4125	4.30707
1.09788	4.09594
3.67367	15.7504
35.1744	8.69858
6.79841	1.35124
4.39152	5.91166
21.7887	3.58922
8.02297	4.13816
27.9537	4.5182
5.91166	2.82915
8.36078	0.0422261
0.886749	0.126678
9.03639	1.60459
4.6871	2.82915
30.065	1.09788
10.6832	0.0422261
4.05371	5.06714
48.2223	1.7735
25.8846	2.57579
4.22261	9.71201
1.18233	0.0844523
5.40495	0.168905
14.0613	10.3454
17.3972	0.295583
39.0592	3.42032
17.9039	0.0844523
1.98463	0.54894
1.26678	0.126678
150.241
26.4758	3.37809
1.05565	23.4355
9.33198	3.16696
8.78304	21.3664
6.96731	2.82915
60.2989	2.82915
21.6198	5.44717
6.08056	24.2378
2.57579	1.47791
1.39346	6.75618
30.445	9.58533
40.1993	2.7447
1.43569	2.02685
1.47791	2.66025
23.2666	4.43374
4.30707
11.6544	1.09788
1.90018	2.32244
7.17844	2.15353
8.61413	4.26484
16.2571	1.39346
2.06908	10.641
16.3415	2.70247
24.9134	1.35124
13.4701	3.50477
5.61608
5.86943	1.60459
3.84258	4.94046
5.53162	1.30901
19.5085	9.75424
2.87138	1.43569
1.60459	13.5968
1.39346	1.35124
5.4894	4.60265
26.7291	4.60265
27.1936	1.22456
6.33392	16.3837
15.9193	15.5814
16.2148	1.26678
23.52	1.98463
15.2859	1.18233
9.58533	6.4606
4.09594	15.4125
1.05565	4.89823
6.29169	2.61802
12.9212	1.05565
2.57579	8.31855
11.3166	3.63145
9.2053	1.26678
5.57385	3.33587
3.50477	2.44912
16.9327	1.39346
1.60459	2.70247
5.6583
12.5834	1.09788
18.664	1.05565
10.8099	1.22456
8.403	1.56237
7.09399	1.90018
18.8751	2.82915
5.40495	1.18233
8.61413	3.547
1.26678	1.9424
19.4663	10.3876
1.26678	1.14011
19.8885
3.75813
8.65604
17.8188
20.0567
6.75593
26.3904
2.61792
1.81566
2.82905
1.64676
19.2966
1.14006
9.37386
25.2081
2.53347
6.92483
3.75799
1.85788
6.79816
14.3986
13.6808
12.2451
11.5273
2.36458
28.4171
1.94233
4.51803
6.79816
3.67354
2.78682
6.84038
1.14006
1.60453
2.11123
19.1277
1.22451
4.94028
7.47375
23.2235
11.6962
1.35119
1.09784
12.6251
1.14006
9.41608
1.52008
11.1051
4.60248
9.03606
26.2637
11.8651
2.78682
3.04017
17.8188
1.43564
11.4429
24.8703
12.2874
2.32235
23.688
6.54481
1.77343
1.64682
1.68905
26.8981
4.98268
11.3166
2.7447
2.44912
11.3166
2.32244
19.5085
10.1343
6.16502
2.36466
1.9424
23.7311
12.7101
13.0901
3.75813
2.82915
2.06908
2.23799
8.14965
6.88286
2.95583
3.04028
3.12473
9.88092
13.9346
3.7159
8.10742
9.45866
26.1802
12.4567
1.60459
4.39152
1.73127
2.40689
17.3127
6.84063
2.19576
2.99806
22.5065
12.9634
2.87138
6.79841
3.16696
10.0076
13.1746
1.22456
10.8943
4.72933
1.60459
8.99417
9.96537
1.05565
5.78498
7.00954
19.424
17.9461
5.44717
10.3876
10.5988
1.60459
1.14011
24.9556
3.25141
12.3723
7.4318
3.08251
3.37809
14.3569
9.83869
12.8367
15.0747
1.47791
1.68905
17.3127
1.73127
0.971201
24.3223
2.44912
10.641
1.52014
2.87138
5.74276
1.73127
1.14011
3.75813
4.89823
5.74276
4.26484
6.16502
3.84258
8.36078
9.16307
2.02685
16.806
1.64682
2.19576
4.13816
2.15353
2.19576
5.32049
9.58533
1.39346
21.3664
29.7272
3.75813
13.6813
2.95583
10.3454
3.04028
4.89823
25.0401
19.1707
1.18233
4.85601
10.092
1.47791
1.18233
24.28
16.2571
3.75813
2.61802
2.06908
20.3108
11.1477
2.28021
2.57579
3.25141
1.7735
14.9903
7.34735
16.4682
1.30901
1.05561
1.22451
13.723
22.6324
1.18229
1.22451
10.8095
1.43564
2.78682
90.994
15.1586
4.51803
1.98456
18.7055
2.78682
1.22451
2.5757
1.05561
1.56231
1.18229
1.73121
1.26674
1.18229
17.5654
9.50053
1.09784
6.29146
41.9712
24.4903
80.4378
3.96911
82.5491
1.14006
18.9588
3.71576
4.18023
2.61792
8.65604
1.68898
11.654
3.58909
40.9578
21.1123
74.1041
22.9702
16.1298
7.26263
21.999
8.27602
11.3162
1.56237
1.26678
0.760071
12.2456
30.1917
1.14011
3.04028
2.70247
1.09788
2.44912
1.35124
46.9555
0.675618
1.14011
16.7638
49.0245
1.14011
1.05565
3.37809
1.35124
1.35124
7.30512
29.2205
8.02297
8.10742
1.18233
0.802297
1.30901
0.675618
41.7194
8.403
0.971201
18.7062
5.19382
0.844523
1.64682
1.52014
0.760071
1.39346
2.36466
1.52014
35.2166
4.34929
0.760071
1.64682
1.56237
1.22456
1.35124
23.6889
7.2629
0.802297
95.7267
22.971
1.09788
1.14011
17.4816
7.34735
67.3085
23.6466
18.9173
68.8708
25.0401
24.9134
7.85406
1.7735
1.18233
3.58922
4.77155
6.41837
15.7504
67.4351
3.80035
15.4548
31.8807
119.542
8.2341
1.39346
25.0823
1.18233
112.068
1.7735
1.26678
12.1611
12.1189
3.20919
1.18233
5.10936
18.1995
23.4777
1.73127
2.7447
1.14011
1.68905
44.2952
2.70247
2.87138
1.60459
1.09784
3.84244
1.05561
6.08034
13.0896
6.41814
4.09578
1.14006
2.87127
11.1895
4.13801
10.2606
14.9053
1.09784
2.53347
3.25129
2.069
5.4892
2.4068
42.8579
22.8435
3.71576
4.60248
6.29169
1.09788
25.1246
4.89823
0.928975
7.60071
20.733
2.7447
5.15159
4.64488
18.7906
16.6793
5.53162
13.8924
1.52014
3.16696
2.99806
1.73127
4.43374
1.30901
8.403
11.0632
1.81572
12.3723
18.2839
1.26678
17.4394
1.98463
1.47791
5.23604
1.81572
20.9864
25.0401
1.05565
1.73127
7.05177
19.2129
8.57191
7.85406
1.22456
3.04028
13.4279
4.30707
18.2417
5.6583
2.44912
11.0632
16.5949
0.506714
8.31855
1.18233
1.14011
4.09594
3.29364
1.05565
1.47791
4.72933
4.81378
3.96926
7.60071
1.18233
4.98268
2.87138
8.403
1.35124
5.6583
13.7657
5.74276
18.7484
8.65636
4.81378
10.641
4.22261
8.52968
4.98268
1.73127
5.91166
11.5277
1.09788
10.8521
1.7735
3.84258
4.26484
11.6122
7.47403
19.2551
12.2034
10.6832
2.61802
6.24947
25.4624
6.6295
1.39346
3.7159
1.22456
4.60265
2.66025
4.22261
4.26484
8.02297
28.6293
5.95389
1.26678
3.80035
15.3281
2.06908
14.1035
1.60459
5.61608
4.47597
15.0325
6.67173
1.39346
2.40689
1.22456
1.68905
4.64488
2.57579
1.56237
10.9788
4.09594
5.74276
5.23604
7.30512
11.0632
1.18233
1.68905
6.16502
2.9136
2.44912
4.13816
13.5968
8.52968
20.1419
3.7159
2.23799
18.2417
15.3281
7.51625
3.37809
5.74276
5.23604
9.75424
19.6767
29.9372
1.64676
11.6962
19.7189
18.1143
4.47581
6.75593
13.0052
18.0721
2.49125
10.4295
46.2781
45.2225
15.5809
5.4892
5.02472
1.73121
1.90011
2.2379
87.4049
1.81566
18.7899
2.87127
130.896
14.9053
14.8631
54.0475
3.46242
18.5788
3.08239
49.7828
2.99795
16.8898
2.95572
2.82905
16.7209
8.06489
4.43358
5.4894
2.28021
43.2818
10.1765
15.5392
4.43374
2.61802
2.19576
9.71201
31.5007
5.40495
1.30901
19.0862
32.2608
34.541
23.7311
2.66025
1.68905
4.72933
1.47791
37.3701
21.4087
14.8636
5.70053
50.5025
2.70247
19.3396
0.633392
1.22456
49.9113
2.49134
21.3242
8.90972
1.85795
1.18233
3.8848
6.41837
60.5101
14.0191
1.05565
1.85795
17.7772
19.3818
3.20919
1.14011
1.05565
9.28975
2.87138
1.18233
4.30707
2.99806
11.6544
6.79841
11.2322
15.1592
1.39346
57.512
5.82721
7.85406
34.0765
23.2666
25.1668
7.09399
9.24752
10.8521
2.61802
8.95194
1.68905
15.5814
4.30707
38.3413
7.17844
37.8346
2.70247
10.8943
28.1226
4.60265
3.25141
35.5122
1.22456
4.05371
1.98463
7.72738
7.17844
1.14011
1.68905
4.64488
1.26674
21.1123
4.39136
1.52008
1.90011
34.2441
1.43564
5.10917
1.05561
5.36252
50.6273
4.68693
4.18023
10.1339
9.75388
7.2204
2.78682
1.68898
2.99795
11.7384
21.4501
1.85788
12.8363
27.5304
1.39341
2.7446
1.43564
1.56231
18.2832
3.50464
16.0876
4.6447
1.39341
7.2204
1.56231
5.06695
6.84038
0.253347
7.60042
3.29352
2.44903
1.68898
3.96911
1.94233
28.0371
13.3007
4.8136
3.42019
6.20701
1.43564
27.3193
1.30896
2.53347
31.4573
5.1514
2.069
23.6035
4.39136
2.02678
5.99589
20.0989
24.8281
6.67148
3.37797
12.5829
13.4274
12.6674
43.1957
10.3872
3.16684
66.4193
2.49125
2.87127
1.35119
19.7189
5.3203
2.28013
5.78477
9.28941
15.2008
92.7286
5.78498
1.7735
6.08056
3.75813
2.11131
1.05565
13.3435
77.6961
8.86749
3.25141
1.18233
1.9424
31.8385
6.88286
62.0724
21.4087
1.35124
4.34929
2.23799
20.0996
1.56237
16.7216
9.03639
1.26678
1.18233
35.47
17.1438
3.16696
1.68905
6.4606
1.05565
0.591166
5.36272
1.47791
47.3355
4.60265
9.66979
3.08251
4.18039
15.877
2.32244
0.675618
1.85795
43.0284
2.87138
2.23799
25.3779
9.71201
1.81572
1.56237
14.8636
10.2187
2.06908
1.05565
1.22456
8.19187
9.28975
8.19187
1.60459
1.18233
9.3742
2.19576
12.7945
3.37809
5.99611
24.3645
5.44717
1.52014
2.61802
1.64682
1.81572
2.53357
1.98463
41.2972
1.22456
1.05565
11.8233
2.36466
5.23604
4.77155
1.22456
11.9078
12.1611
2.57579
1.30901
4.05371
30.6562
1.39346
9.92314
1.22456
36.1878
10.9366
4.6871
16.5526
1.30901
1.05565
7.72738
11.1899
5.78498
1.09788
1.35124
4.72933
28.3337
21.2397
8.27632
10.8099
54.345
2.02685
18.4106
1.56237
8.31855
2.11131
3.25141
4.34929
17.1438
9.62756
1.05565
2.95583
3.50477
1.85795
22.4221
1.9424
4.34929
22.8443
9.75424
2.95583
2.61802
8.65636
1.35124
16.7216
14.7369
1.64682
6.54505
3.58922
5.99611
4.39152
6.16502
12.7101
1.68905
0.971201
11.0632
1.05565
32.7253
11.7811
5.10936
4.98268
1.35124
3.80035
1.39346
51.6003
2.23799
2.11131
7.64293
20.733
4.26484
7.13622
6.50283
16.8905
1.60459
2.36466
1.18233
3.04028
1.60459
8.36078
1.56237
5.74276
4.72933
4.22261
9.3742
1.47791
6.84063
3.8848
3.92703
25.5468
6.29169
15.2436
27.827
13.1323
14.9903
0.844523
5.23604
66.3373
11.9078
1.35124
3.04028
6.96731
1.18233
5.10936
2.78693
10.4299
12.5412
28.7982
5.36272
21.4509
4.85601
20.4375
9.2053
1.52014
6.03834
11.6122
15.7926
26.0535
30.065
13.1323
2.23799
1.68905
1.05565
10.9366
2.66025
11.021
4.64488
1.43569
16.8482
3.547
32.4719
15.8348
2.53357
21.7465
1.18233
5.82721
1.14011
10.6832
6.37615
10.5565
15.5392
1.43569
1.05565
1.39346
2.44912
4.30707
1.14011
1.09788
1.26678
15.877
5.15159
1.14011
8.86749
2.11131
1.64682
17.0594
5.6583
8.90972
4.13816
1.26678
7.89629
4.6871
2.57579
3.92703
29.3049
3.547
31.1207
1.22456
7.85406
1.68905
4.77155
8.48745
5.44717
2.02685
1.26678
1.18233
5.6583
9.54311
4.39152
2.02685
5.44717
2.9136
5.27827
4.98268
19.5507
4.26484
2.19576
4.26484
12.7101
1.85795
1.35124
2.87138
2.15353
3.96926
8.2341
2.53357
1.47791
1.09788
6.58728
15.3703
1.05565
5.15159
3.04028
1.9424
38.3836
1.56237
1.68905
14.188
44.5908
2.66025
13.639
1.60459
2.28021
20.4375
3.8848
4.85601
3.20919
1.18233
8.06519
1.52014
16.8482
24.8712
2.40689
8.403
10.3454
1.14011
6.79841
1.81572
1.18233
29.8961
6.20724
5.06714
1.05565
1.22456
1.7735
3.80035
1.9424
9.45866
4.81378
1.09788
0.633392
7.09399
1.09788
3.08251
9.71201
2.78693
3.20919
10.3032
25.1246
6.12279
8.2341
2.28021
10.7254
1.09788
25.1668
3.80035
10.5565
1.81572
1.09788
9.24752
1.60459
11.3588
1.98463
5.44717
4.6871
11.6122
2.99806
24.0689
2.32244
2.49134
2.40689
3.50477
8.10742
1.52014
6.41837
3.33587
1.26678
2.53357
1.09788
1.52014
1.05565
15.3281
1.64682
1.9424
9.58533
3.25141
4.34929
3.16696
1.43569
46.871
10.6832
7.09399
1.30901
1.09788
1.14011
21.1975
1.60459
29.685
1.18233
2.87138
11.3588
22.6332
8.99417
15.7504
2.87138
1.22456
1.09788
2.7447
1.98463
17.2705
1.43569
11.7389
22.2532
5.57385
1.05565
1.26678
10.0498
13.5968
1.9424
1.73127
25.7157
1.26678
29.0938
29.136
1.47791
12.2878
1.09788
1.09788
1.18233
17.3549
1.14011
7.2629
2.66025
1.26678
16.9327
1.35124
5.61608
2.44912
4.47597
1.05565
1.39346
1.43569
1.43569
5.82721
11.8233
9.03639
21.5353
16.4682
2.36466
1.14011
22.6332
6.12279
4.94046
6.71396
14.9903
3.46254
6.33392
1.05565
1.90018
29.9806
2.95583
3.20919
8.65636
1.39346
5.6583
17.9883
1.26678
3.547
4.6871
4.56042
5.19382
1.18233
1.18233
1.26678
22.2109
13.7235
8.99417
10.5565
1.56237
1.14011
