# Supplementary material for: Orai, RyR, and IP3R channels cooperatively regulate calcium signaling in brain mid-capillary pericytes
Source: Commun Biol. 2023 May 6;6:493. doi: 10.1038/s42003-023-04858-3 (PMC10164186; doi:10.1038/s42003-023-04858-3)
Supplement: Supplementary file 3 — Supplementary Data 1 [file 42003_2023_4858_MOESM3_ESM.zip › Source Data/Figure 5/5C_SOCE.xlsx]

## Sheet: Feuil1
Mouse ID	CPA	Mouse ID	Tetracaine & U73122	Mouse ID	GSK 7975-A	Mouse ID	2-APB
1718	110.265	1941	6.85556	1784	44.0335	1733	16.479
1718	231.896	1941	48.759	1784	60.8267	1733	9.55796
1718	118.239	1941	7.07116	1784	21.7096	1733	12.7501
1733	149.698	1941	42.795	1784	17.5731
1784	148.852	1941	6.61891	1775	24.153
1775	58.3244	1941	31.021	1775	25.8486
1775	30.156	1940	29.078
2877	193.77	1940	23.3036
2876	320.715	1940	6.94471
2876	93.8905	1940	128.637
1935	370.528	1940	50.8405
1935	676.81
1941	237.755
1941	258.766
