# Supplementary material for: Orai, RyR, and IP3R channels cooperatively regulate calcium signaling in brain mid-capillary pericytes
Source: Commun Biol. 2023 May 6;6:493. doi: 10.1038/s42003-023-04858-3 (PMC10164186; doi:10.1038/s42003-023-04858-3)
Supplement: Supplementary file 3 — Supplementary Data 1 [file 42003_2023_4858_MOESM3_ESM.zip › Source Data/Figure 6/4B_ET1.xlsx]

## Sheet: Feuil1
Mouse	Cell		Mouse	Cell		Mouse	Cell		Mouse	Cell		Mouse	Cell
		ACSF			Nifedipine and Z944			Ani9			GSK 7975-A			U 73122
1772	1	391.762	2835	1	171.65	2488	1	176.761	1772	1	19.224	2811	1	23.5745
1772	2	59.246	2835	2	9.29622	2488	2	463.769	1772	2	16.9775	2811	2	16.9819
1772	3	62.6	2835	3	13.224	2488	3	391.781	1772	3	22.1777	2812	3	3.15113
1783	4	59.6164	2835	4	178.619	2819	4	53.7423	1783	4	15.254	2812	4	31.0768
1783	5	10.1733	2835	5	395.929	2819	5	238.37	1783	5	23.8818	2812	5	6.21715
1783	6	56.5508	2848	6	278.498	2865	6	29.3825	1783	6	19.8496	2812	6	29.9842
1783	7	30.4613	2848	7	28.0988				2865	7	19.641
1783	8	36.1676	2848	8	38.8389				2865	8	6.59017
2463	9	183.464	2865	9	95.9487
2488	10	328.241	2865	10	46.4411
2488	11	456.809	2865	11	140.029
2488	12	112.2	2865	12	99.9192
2811	13	29.0812
2811	14	265.62
2812	15	602.309
2812	16	227.062
2812	17	13.0988
2819	18	42.4296
2835	19	97.8128
2835	20	77.561
2848	21	283.74
2848	22	41.482
2848	23	121.934
2865	24	532.902
