# Supplementary material for: Orai, RyR, and IP3R channels cooperatively regulate calcium signaling in brain mid-capillary pericytes
Source: Commun Biol. 2023 May 6;6:493. doi: 10.1038/s42003-023-04858-3 (PMC10164186; doi:10.1038/s42003-023-04858-3)
Supplement: Supplementary file 3 — Supplementary Data 1 [file 42003_2023_4858_MOESM3_ESM.zip › Source Data/Figure 6/4D_ET1_GSK7975A.xlsx]

## Sheet: Feuil1
Mouse	Cell	Baseline	GSK 7975-A	+ ET-1
1772	1	0.361404	0.154386	0.170175
1772	2	0.196364	0.065455	0.116364
1772	3	0.231373	0.105882	0.146405
1783	4	0.2	0.139394	0.210101
1783	5	0.145455	0.054545	0.084525
1783	6	0.220408	0.122449	0.197085
2865	7	0.269231	0.0230769	0.2
2865	8	0.133333	0.05679	0.095473
