# Supplementary material for: Orai, RyR, and IP3R channels cooperatively regulate calcium signaling in brain mid-capillary pericytes
Source: Commun Biol. 2023 May 6;6:493. doi: 10.1038/s42003-023-04858-3 (PMC10164186; doi:10.1038/s42003-023-04858-3)
Supplement: Supplementary file 3 — Supplementary Data 1 [file 42003_2023_4858_MOESM3_ESM.zip › Source Data/Mouse IDs.xlsx]

## Sheet: Feuil1
Mouse #	233	245	250	292	293	870	886	917	925	965	994	999	1317	1318	1320	1324	1334	1375	1391	1393	1396	1398	1602	1611	1622	1625	1627	1628	1632	1651	1656	1659	1661	1666	1668	1672	1675	1709	1713	1718	1733	1753	1760	1772	1775	1780	1783	1784	1935
Age (days)	69	94	68	59	57	63	39	51	48	70	34	28	30	32	37	163	43	131	98	110	99	100	91	109	85	90	131	128	134	107	106	109	120	117	117	123	121	84	97	98	83	84	89	84	92	79	84	81	76
Sex	M	M	F	M	F	F	F	F	M	M	F	M	F	F	M	M	F	F	M	F	F	F	F	M	M	F	F	F	F	F	F	F	M	F	M	M	F	F	M	M	M	F	M	F	M	M	F	F	M
[truncated: 27 more columns]
