# Supplementary material for: Orai, RyR, and IP3R channels cooperatively regulate calcium signaling in brain mid-capillary pericytes
Source: Commun Biol. 2023 May 6;6:493. doi: 10.1038/s42003-023-04858-3 (PMC10164186; doi:10.1038/s42003-023-04858-3)
Supplement: Supplementary file 3 — Supplementary Data 1 [file 42003_2023_4858_MOESM3_ESM.zip › Source Data/Supp Figure 1/S1B_Amplitude_Histogram.xlsx]

## Sheet: Feuil1
Baseline	0Ca2+
0.519413	0.307637
1.06221	0.702763
0.660727	0.758846
1.13308	1.20529
1.04352
1.10152	0.750841
0.984477	1.17978
0.811874	0.418884
0.784876	0.782877
0.843165
0.840234	1.06257
0.490535	0.682618
0.709977	1.4488
1.28431	1.24935
0.537063	1.1386
1.08614	1.09798
1.04905	1.24765
1.08987	1.38515
1.1403	0.895053
0.832129
0.987762	0.222821
0.934393	0.326407
0.580182	0.557955
1.11515	0.429579
1.20219	0.763461
0.847643	0.586566
0.843577	0.612901
0.875598	0.627351
1.14391	0.597192
1.00207	0.539948
1.57492	0.523324
1.0924	0.570259
0.719127	0.516444
1.28403	0.415082
1.27239	0.457859
1.06192	0.452829
0.61461	0.467615
1.1446	0.507098
1.37696	0.567254
0.944673	0.559346
1.1489	0.586766
0.431905
1.26711	0.602672
0.981869	0.641821
1.13257
0.533879	0.736372
1.26643	0.792927
0.550514
1.03797	0.347798
0.870119
0.756277	0.419938
	0.275997
1.07299	0.416041
0.717015	0.486154
1.10121	0.444202
0.865412	0.579577
0.601991	0.476238
0.773683	0.441403
0.924598	0.273011
1.02841	0.411886
1.0173	0.684385
0.968178	0.374114
1.54293
1.33289	0.312273
0.788329	0.19597
0.808228	0.488671
1.01918	0.192168
0.916684	0.260007
0.779517	0.619193
0.874652	0.343491
0.506251	0.207158
1.01454
0.867276	0.526525
0.681898	1.10764
0.491604	0.387078
1.03195	0.597841
0.569893	0.543431
0.777088	1.05026
1.16375	0.40986
0.691904	0.309175
0.410804	0.34598
0.892049	0.488141
1.07032	0.352989
1.08505	0.55082
1.03311	0.442321
1.09145	0.4245
1.04465	0.488515
0.921715
0.908814	0.341255
1.04211	0.281944
0.62119	0.288528
0.934015	0.543453
1.04701	0.341474
0.528726	0.485352
0.796358	0.424684
0.537074	0.403805
0.843276	0.712345
1.10331	0.688622
0.483615	0.829017
1.15168	0.47674
1.27458	0.639302
1.17003	0.453898
0.61525
0.640027	0.315291
0.929562	0.312988
0.910484	0.205601
0.999659	0.329603
0.887174	0.326567
0.581957	0.276797
1.02295	0.309415
0.793722	0.251545
1.04621	0.273128
0.794627	0.242176
1.10262	0.334627
0.851605	0.340998
0.630509	0.305382
0.842385	0.362617
0.849181	0.468866
1.44868	0.44894
0.904666	0.519062
1.05074	0.302031
1.17762	0.345258
1.07869	0.449526
1.11958	0.427201
0.742076
0.904499	0.324475
0.668231	0.639954
0.845242	0.826756
	0.419076
0.629484	0.995024
0.530394	0.367517
0.476874	1.12986
0.454813	0.354952
0.562762	0.934058
0.438326	0.366255
0.506274	0.317957
0.440101	0.416178
0.443817
0.590413	1.08257
0.373916	1.18828
0.530677	0.46496
0.46409	0.393271
0.402924	0.222309
0.456374	0.376226
0.398695	0.240507
0.570638	0.406949
0.460385	0.346279
0.325243	0.898965
0.623443	0.555271
0.504365	0.360358
0.476635	0.400771
0.319175	0.798437
0.35907
0.365509	0.444356
0.530906	0.342432
0.531295	0.423952
0.484155	0.451979
0.332942	0.443241
0.499374
0.611245
0.338843
0.352407
0.41361
0.540885
0.379482
0.310245
0.432036
0.301483
0.321931
0.599658
0.753753
0.30464
0.394969
0.30799
0.389332
0.495734
0.610399
0.327168
0.345446
0.360753
0.448123
0.593766
0.381831
0.234849
0.567419
0.323861
0.418778
0.314311
0.362458
0.200678
0.605815
0.403696
0.593737
0.380687
0.263683
0.434733
0.360444
0.302406
0.45211
0.320301
0.614361
0.57191
0.401824
0.46465
0.376219
0.478958
0.396047
0.380168
0.480316
0.538478
0.290415
0.36994
0.224799
0.663303
0.283151
0.364432
0.588
0.397213
0.523746
0.354613
0.393818
0.5294
0.387597
0.43764
0.402419
0.555405
0.311853
0.390442
0.374151
0.362035
0.53204
0.554637
0.467829
0.408415
0.295591
0.462759
0.34629
0.62133
0.411431
0.607583
0.457364
0.426716
0.487784
0.352582
0.647966
0.53916
0.375749
0.560724
0.441815
0.334713
0.539047
0.528283
0.179064
0.403894
0.55051
0.378165
0.611338
0.347923
0.320843
0.390469
0.440181
0.46706
0.378843
0.430611
0.409175
0.312104
0.565554
0.563933
0.412675
0.267259
0.593597
0.703569
0.315372
0.591297
0.570641
0.605137
0.554667
0.50955
0.364031
0.432249
0.362294
0.480545
0.401536
0.534839
0.398522
0.371428
0.575722
0.461117
0.444757
0.397053
0.381162
0.462951
0.501377
0.544803
0.334131
0.525429
0.346351
0.460144
0.595832
0.400696
0.653228
0.279457
0.359401
0.39967
0.590757
0.454524
0.446739
0.404044
0.519819
0.413922
0.432212
0.490016
0.449054
0.370225
0.521958
0.469159
0.506068
0.55801
0.408634
0.264849
0.473157
0.489081
0.481266
0.570185
0.546234
0.468574
0.515521
0.332963
0.435351
0.437701
0.411975
0.539732
0.451738
0.305746
0.460752
0.494104
0.282488
0.378162
0.287412
0.441371
0.508194
0.443041
0.470672
0.356157
0.407566
0.391509
0.541135
0.45003
0.331761
0.315986
0.52655
0.527116
0.581641
0.429368
0.294773
0.376468
0.739836
0.387985
0.473285
0.494625
0.58505
0.430396
0.501933
0.265756
0.447697
0.450216
0.163838
0.472762
0.386179
0.493609
0.532928
0.516467
0.267106
0.546805
0.447843
0.333844
0.376594
0.598124
0.417939
0.417744
0.160023
0.470789
0.314096
0.340349
0.327918
0.495385
0.47279
0.344074
0.904214
0.277828
0.732123
0.650463
0.828011
0.920227
0.829019
0.584405
0.595286
0.826457
0.656604
0.660115
0.70061
0.742676
0.967151
0.36203
0.649794
0.597983
0.827574
1.00567
0.729444
0.743198
0.771045
0.744438
0.85629
0.745402
0.922287
0.609427
0.617952
0.639303
0.669108
0.793405
0.773287
0.674572
0.874756
0.686365
0.815024
0.691869
0.496086
0.786589
0.495927
0.838533
0.771271
0.74733
0.755896
0.963062
0.710884
0.398434
0.706942
0.652385
0.669941
0.482094
0.820473
0.74058
0.593829
0.716334
0.692657
0.765609
0.442171
0.971873
0.797522
0.458841
0.664466
0.789126
0.644011
1.06724
0.707334
0.818569
0.692369
0.719027
0.679755
0.838927
0.69103
0.843831
0.729019
0.637315
0.608158
1.08925
0.806215
0.575093
0.455212
0.416914
0.839133
0.640676
0.769951
0.432588
0.412622
0.865714
0.398792
0.752312
0.842344
0.803653
0.84282
0.730968
0.899384
0.54726
0.764899
0.751684
0.710277
0.882548
0.706437
1.10694
0.760681
0.512275
0.442574
0.395725
0.309632
0.443265
0.656484
0.55301
0.409031
0.547186
0.320894
0.439527
0.62083
0.343293
0.465107
0.376305
0.441711
0.396679
0.536782
0.632216
0.587552
0.862881
0.654788
0.556687
0.492463
0.469178
0.390521
0.512657
0.537784
0.472855
1.01474
0.640805
0.518695
0.460701
0.435158
0.500284
0.524678
0.265448
0.474401
0.619291
0.577067
0.552009
0.430655
0.583477
0.443473
0.459108
0.48517
0.773669
0.728254
0.525721
0.643029
0.378047
0.440041
0.535572
0.586233
0.269136
0.451263
0.425603
0.270981
0.458035
0.495011
0.583536
0.524417
0.502504
0.553419
0.523843
0.267511
0.57554
0.493467
0.50482
0.520836
0.475507
0.492032
0.54448
0.348308
0.445984
0.517606
0.474448
0.329684
0.505993
0.347726
0.350823
0.504506
0.679678
0.467149
0.396562
0.525682
0.453644
0.448031
0.566056
0.521655
0.603381
0.293392
0.52037
0.470291
0.533912
0.47474
0.537102
0.585725
0.432566
0.477266
0.451734
0.456872
0.632926
0.470196
0.444862
0.408133
0.409995
0.324264
0.630123
0.41441
0.365477
0.467175
0.506009
0.375963
0.408676
0.377263
0.165372
0.361193
0.547182
0.260228
0.551155
0.342163
0.632325
0.317968
0.531029
0.763847
0.567529
0.265059
0.507155
0.388658
0.418086
0.516595
0.496592
0.396079
0.522973
0.55574
0.791088
0.488907
0.406572
0.404103
0.47528
0.54561
0.41054
0.339991
0.374427
0.433558
0.476128
0.457179
0.803702
0.413512
0.303281
0.356864
0.435624
0.433662
0.489788
0.42235
0.409242
0.561254
0.501178
0.405713
0.256575
0.475693
0.34958
0.489148
0.575428
0.421017
0.329477
0.747025
0.234492
0.654389
0.289228
0.330597
0.468687
0.220807
0.409371
0.36794
0.275859
0.527188
0.312095
0.530217
0.279253
0.433752
0.461665
0.401403
0.538381
0.426688
0.611009
0.49083
0.733408
0.323243
0.357433
0.464968
0.488015
0.599675
0.451441
0.825643
0.59118
0.528004
0.478135
0.531935
0.275197
0.409905
0.491948
0.464133
0.458399
0.42198
0.621806
0.417441
0.438683
0.53361
0.373588
0.428481
0.241796
0.497155
0.530091
0.481337
0.639763
0.455491
0.472286
0.58171
0.221969
0.626135
0.4406
0.401776
0.347145
0.409303
0.497278
0.510476
0.433903
0.388363
0.204635
0.286014
0.651763
0.234688
0.391163
0.513308
0.421664
0.439748
0.342125
0.392309
0.422859
0.470063
0.88085
0.572846
0.453161
0.395588
0.734945
0.366205
0.408535
0.346779
0.439889
0.504785
0.484473
0.42631
0.429758
0.568986
0.36108
0.531892
0.482403
0.466102
0.642523
0.205808
0.538285
0.71805
0.423776
0.449282
0.37582
0.520508
0.272346
0.42665
0.371687
0.384304
0.589105
0.448314
0.433375
0.430236
0.290615
0.690081
0.358056
0.466069
0.399617
0.544094
0.45056
0.467805
0.575906
0.818782
0.547273
0.377701
0.488155
0.308259
0.415699
0.471098
0.370867
0.394015
0.502218
0.458428
0.538787
0.30227
0.511934
0.341685
0.415396
0.370535
0.428975
0.458462
0.572599
0.396527
0.402676
0.466913
0.504765
0.515397
0.470056
0.430959
0.510578
0.476071
0.32526
0.519942
0.45989
0.521972
0.36536
0.626738
0.440142
0.359659
0.345186
0.303774
0.342483
0.470501
0.454597
0.443308
0.453912
0.472163
0.496714
0.452335
0.394191
0.434092
0.367301
0.518456
0.377462
0.563101
0.498011
0.497595
0.536527
0.30742
0.485299
0.281034
0.518966
0.327949
0.537663
0.484044
0.462016
0.3487
0.378747
0.452075
0.316852
0.474002
0.719902
0.790732
0.639189
0.556916
0.290276
0.156952
0.34187
0.954105
0.497768
0.310825
0.382811
0.453415
0.522184
0.341516
0.479837
0.474761
0.380988
0.512314
0.307536
0.576825
0.325277
0.428591
0.250697
0.358541
0.215674
0.435433
0.124938
0.287313
0.428395
0.365508
0.379453
0.573531
0.438433
0.357428
0.405198
0.324783
0.35496
0.30108
0.332452
0.26788
0.559792
0.226859
0.392744
0.435461
0.228702
0.546362
0.381612
0.442388
1.1785
0.291617
0.228932
0.364922
0.532996
0.41075
0.368969
0.429299
0.456087
0.422127
0.338228
0.317097
0.449515
0.426801
0.347772
0.605515
0.763232
0.221559
0.264683
0.50108
0.563568
0.441118
0.639931
0.677146
0.647251
0.412479
0.146002
0.522425
0.401307
0.400329
0.505973
0.462574
0.432879
0.39668
0.485565
0.31317
0.497377
0.426459
0.442281
0.483871
0.464259
0.437477
0.25745
0.597514
0.948682
0.543425
1.05567
0.814812
0.377197
0.293121
0.283165
0.451518
0.301624
0.500709
0.392205
0.437828
0.509268
0.441305
0.428393
0.38509
0.447035
0.433165
0.505284
0.30361
0.817812
0.441698
0.405186
0.609547
0.569948
0.33539
0.41922
0.434455
0.51843
0.314262
0.456366
0.47903
0.186118
0.410808
0.40535
0.496955
0.297033
0.222536
0.43801
0.492449
0.390673
0.361662
0.304954
0.439325
0.497491
0.410081
0.487567
0.50666
0.398783
0.280081
0.206877
0.257511
0.378039
0.538161
0.362289
0.474036
0.590737
0.312533
0.597167
0.423262
0.372084
0.400531
0.539026
0.266199
0.435824
0.709492
0.724826
0.51155
0.440084
0.698925
0.80043
0.497633
0.424465
0.870926
0.400743
0.4872
0.762351
0.463984
0.383919
0.460667
0.407303
0.409961
0.512521
0.470989
0.486945
0.43638
0.479996
0.21718
0.477271
0.412339
0.425892
0.540867
0.295839
0.330071
0.481486
0.513791
0.503001
0.434651
0.361897
0.434666
0.58981
0.647092
0.270614
0.548014
0.405003
0.345447
0.249414
0.417898
0.438947
0.436827
0.580229
0.501106
0.37893
0.644541
0.543096
0.420345
0.55518
0.382019
0.674418
0.241084
0.209617
0.560456
0.458038
0.498026
0.518651
0.636267
0.374908
0.221305
0.496572
0.437402
0.407921
0.416925
0.454465
0.289646
0.279645
0.363164
0.840686
0.540872
0.796466
0.502051
0.478879
0.39183
0.417308
0.506226
0.364402
0.44098
0.444338
0.354795
0.467408
0.256287
1.09042
0.44012
0.359262
0.35123
0.474438
0.406321
0.5078
0.376629
0.50211
0.312595
0.299706
0.430059
0.417356
0.462573
0.800982
0.581347
0.628299
0.370512
0.380181
0.970856
0.941757
0.398753
0.692589
0.182851
1.29506
0.335851
0.360427
0.380267
0.394766
0.186768
0.385919
0.378785
0.216918
0.413204
0.507074
0.317076
0.4314
0.270826
0.593612
0.343026
0.216841
0.389129
0.414558
0.533422
0.333836
0.513155
0.346193
0.503036
0.233126
0.541163
0.397138
0.37414
0.16476
0.346532
0.565091
0.360511
0.381294
0.247467
0.265281
0.502963
0.706465
0.401739
0.410377
0.499234
0.213317
0.473334
0.511558
0.552587
0.13138
0.243502
0.380621
0.406225
0.046384
0.517551
0.438081
0.375589
0.395655
0.425702
0.405144
0.222542
0.456217
0.39489
0.383131
0.454574
0.303272
0.386525
0.514037
0.53188
0.291598
0.340664
1.03964
0.504253
0.5678
0.370665
0.416615
0.278729
0.392799
0.841076
1.06353
1.0875
0.695795
0.810524
0.555735
1.01867
0.636898
0.813784
0.829447
0.403205
0.434551
0.811134
1.30528
0.66229
0.54878
0.570014
0.918713
0.780268
0.82533
0.741055
0.674437
0.557022
0.570567
0.749049
0.979903
1.04466
0.592104
0.498703
1.11408
0.671361
0.938506
0.932227
0.829046
0.565976
1.213
1.202
0.848156
0.763773
0.636037
0.906715
0.809037
0.734792
0.985392
0.802925
0.926357
0.839577
0.525745
0.673708
0.899622
0.978268
1.04392
0.570049
0.627969
0.456465
0.847261
0.929748
0.631002
0.898328
0.63559
0.679421
0.718724
0.705161
1.04979
0.86127
0.779531
0.661119
0.643302
0.897612
0.351803
0.975867
0.723328
0.702961
0.586782
0.756091
1.20748
0.750645
1.20155
0.432458
0.980518
1.05359
0.778007
0.793345
0.76178
0.707291
0.747928
0.534874
1.03254
0.608168
0.816836
0.560961
0.565773
0.420173
0.853412
0.50034
0.844279
0.636023
0.775118
0.870753
0.722195
1.51904
0.637896
0.547872
0.793236
0.520539
0.716064
0.554539
0.674784
0.738584
0.699082
0.611347
0.815821
0.774056
0.4116
0.850282
0.579255
1.17829
1.28995
0.77381
0.667089
0.566589
0.656906
0.720942
0.817075
0.631743
0.536406
1.13421
0.648892
0.618752
0.894044
0.863889
0.685885
0.44518
0.548452
0.57565
0.437214
1.12462
0.576624
0.441541
0.692848
0.738584
0.661756
0.738301
0.793938
0.914842
0.718236
0.605954
0.749626
0.572636
0.620603
0.69887
0.532565
1.06913
0.881301
0.64121
0.577676
0.824138
0.675811
0.692735
0.951764
0.757278
0.413146
0.781681
0.736478
0.606859
0.544145
1.06823
0.508104
0.564213
0.700348
0.770191
0.60429
0.399346
0.86646
1.07205
0.633651
0.788567
0.77957
0.597583
0.631554
1.08252
0.850271
1.06646
0.755831
1.15328
0.748469
0.693526
0.727806
0.881488
1.03485
0.691256
0.615041
0.625093
0.818814
0.822623
0.745128
0.483854
0.942918
0.41958
0.348265
0.592836
0.796643
0.360255
0.660687
0.50295
0.274415
0.800456
0.815874
1.08521
0.474196
0.919459
0.594632
0.512552
0.715322
0.686119
0.588384
0.48658
0.602835
0.492424
0.573861
1.09386
0.873166
0.650445
0.570951
0.582834
0.560285
0.712561
0.704809
0.616537
0.719819
0.566367
0.845244
0.789845
0.575341
0.844748
1.37107
0.647992
0.533414
0.739328
0.891349
0.842955
0.809792
0.62365
0.791058
0.62271
0.853659
0.815952
0.477395
0.344433
0.534981
0.374111
0.861962
0.53553
0.616603
0.473476
0.752232
0.7441
0.606001
0.432784
0.85847
0.676934
0.699573
0.608855
0.512576
0.576496
0.593504
0.754245
0.765195
0.610271
0.622989
0.894754
0.404569
0.590542
0.593145
0.382591
0.378467
0.526524
0.683343
0.832186
0.704513
1.00778
0.776482
0.76548
0.847924
0.783973
0.699528
0.287034
0.538748
0.613642
0.864107
0.677728
0.959225
0.614921
0.638081
0.695955
0.849375
0.619146
0.717056
0.654992
1.45354
0.580628
0.55391
0.593955
0.777255
0.43676
0.766679
0.724246
0.450529
0.281793
0.605043
0.792615
0.620149
0.597868
0.812452
0.843082
0.716239
0.603484
0.773979
0.464452
0.472853
0.644987
0.708463
0.503367
0.694361
0.549791
0.766812
0.445872
0.668978
1.0019
0.838472
0.686662
0.859223
0.280151
0.319857
0.758555
0.333923
0.735459
0.798132
0.397725
0.758019
0.399322
0.700516
0.809227
0.444147
0.54058
0.59606
0.769606
0.594311
0.60955
0.860664
0.554228
0.712012
0.530698
0.496027
0.860474
0.737963
1.0141
0.231566
0.725875
0.807824
0.745937
1.41125
0.499511
0.807814
0.687266
1.37699
0.809339
0.500474
0.661261
0.611161
0.622705
0.540114
0.42533
0.623051
