# Supplementary material for: Orai, RyR, and IP3R channels cooperatively regulate calcium signaling in brain mid-capillary pericytes
Source: Commun Biol. 2023 May 6;6:493. doi: 10.1038/s42003-023-04858-3 (PMC10164186; doi:10.1038/s42003-023-04858-3)
Supplement: Supplementary file 3 — Supplementary Data 1 [file 42003_2023_4858_MOESM3_ESM.zip › Source Data/Supp Figure 1/S1C_Area_Histogram.xlsx]

## Sheet: Feuil1
Baseline	0 Ca2+
5.1514	1.35124
7.896	1.14011
3.29352	1.18233
6.84038	0.802297
4.22246
4.30691	1.14011
9.92278	0.971201
1.85788	0.844523
19.6767	1.09788
10.4295
4.68693	27.6581
10.1761	2.66025
27.7415	1.18233
1.05561	1.47791
20.8589	13.0057
1.47786	15.5814
1.22451	4.81378
2.95572	1.18233
2.32235	1.18233
1.60453
10.6406	3.75813
1.56231	1.47791
15.3275	3.75813
3.54686	1.26678
0.46447	10.8099
2.28013	2.87138
26.8971	1.52014
29.0505	6.29169
3.92689	4.18039
2.5757	2.15353
1.47786	6.08056
4.8136	4.05371
6.33369	2.82915
1.14006	1.09788
6.37591	12.2456
14.2297	1.85795
24.1102	5.95389
26.137	14.0191
15.2853	4.09594
7.68487	3.75813
2.70237	4.81378
9.965
1.90011	1.7735
6.29146	1.05565
10.8517
1.05561	1.14011
12.2451	2.53357
5.4892
10.3028	2.01178
7.85377
12.5407	1.59775
	2.17875
7.4318	1.4525
1.39346	2.10612
13.9346	1.37987
17.1016	1.37987
16.6793	2.17875
13.7657	2.324
4.94046	1.67037
2.06908	2.17875
6.75618	1.67037
1.47791	1.88825
0.971201
1.39346	2.0335
19.8885	1.37987
2.49134	1.37987
3.42032	1.37987
13.0901	2.46925
13.7235	0.944123
1.60459	0.14525
7.93851	0.944123
8.61413	0.798873
4.26484
7.4318	0.871498
5.6583	1.4525
11.4433	1.67037
12.879	1.743
2.87138	2.68712
3.8848	1.4525
1.68905	0.726249
4.22261	1.52512
10.4299	0.653624
9.88092	0.871498
14.1035	0.944123
4.5182	1.52512
1.09788	2.324
3.46254	1.81562
5.27827	0.726249
1.05565
1.7735	1.57637
1.56237	2.10182
9.92314	3.45299
1.30901	1.57637
1.09788	2.17689
4.85601	1.7265
10.5988	3.15273
1.26678	2.10182
4.72933	2.77741
6.92509	1.42624
1.30901	1.7265
1.60459	2.32702
3.12473	1.35117
1.18233	1.7265
2.36466
3.92703	2.10182
6.20724	2.02676
1.68905	7.80676
1.18233	3.15273
6.96731	3.15273
4.39152	1.95169
1.22456	6.75585
1.22456	3.97845
5.78498	1.87663
1.05565	13.3616
2.02685	1.80156
7.05177	1.65143
3.8848	2.02676
6.08056	3.07767
1.30901	2.47715
6.75618	1.65143
1.90018	1.35117
4.13816	3.67819
18.8329	1.95169
8.61413	1.57637
6.67173	1.35117
4.5182
11.6966	1.57637
4.26484	2.25195
	1.5013
4.56025	2.10182
3.58909	1.42624
5.95367	0.375325
3.84244	1.42624
2.7446	1.95169
1.43564	0.15013
2.15345	1.65143
3.42019	2.02676
1.30896	1.35117
19.2966
17.5654	1.35117
1.18229	1.57637
7.5582	1.57637
2.02678	2.10182
18.8322	5.17949
19.2122	2.40208
1.09784	3.2278
2.069	1.5013
9.28941	1.5013
1.35119	1.57637
5.57364	2.02676
2.87127	2.32702
16.4254	1.87663
20.9012	1.35117
1.39341
4.13801	3.12473
1.18229	1.14011
2.78682	2.57579
2.9135	1.56237
1.35119	1.47791
1.43564
2.66015
0.422246
7.17818
8.48714
1.85788
2.61792
2.19568
4.13801
3.46242
5.61587
7.43153
9.92278
1.68898
42.9002
7.43153
4.18023
13.8497
1.18229
32.5551
3.16684
5.57364
7.47375
4.56025
10.3872
4.94028
4.01133
6.33369
1.39341
4.60248
5.99589
11.9496
1.22451
2.61792
0.54892
2.2379
5.19362
7.98045
1.22451
6.96706
11.7807
4.05356
16.5943
5.44697
3.88466
1.90011
2.87138
1.52014
1.05565
1.9424
2.95583
1.26678
7.85406
7.2629
10.9788
2.7447
1.35124
12.33
28.7138
2.9136
1.05565
1.43569
2.44912
28.2915
25.4624
2.82915
10.9366
14.6947
53.1627
7.00954
2.02685
5.95389
3.12473
3.37809
27.827
14.4836
2.02685
4.09594
9.50088
19.5085
16.4682
10.8099
20.8175
54.6406
11.6122
51.5581
3.75813
10.9366
8.06519
12.7101
31.8385
1.47791
10.8521
24.1111
15.2859
2.70247
6.67173
1.90018
10.0498
4.6871
27.6581
15.7081
2.32244
3.33587
4.81378
5.32049
2.15353
3.16696
1.52014
3.42032
24.4489
1.47791
1.30901
2.02685
18.1572
2.53357
21.282
9.24752
2.40689
35.8922
1.39346
1.09788
2.36466
36.3145
8.61413
2.61802
1.05565
12.7945
1.64682
3.63145
1.18233
13.0901
3.42032
1.60459
4.85601
8.95194
3.96926
4.5182
3.25141
5.91166
2.61802
1.30901
19.2129
9.79646
4.13816
5.06714
7.72738
19.3818
9.12085
3.67367
2.11131
5.82721
4.09594
1.39346
0.591166
6.29169
4.01148
2.70247
1.52014
1.68905
7.30512
3.92703
1.98463
10.2187
2.11131
4.60265
8.95194
3.75813
21.2397
1.64682
1.26678
32.8519
4.01148
1.22456
6.96731
1.43569
1.39346
3.58922
2.87138
3.7159
5.10936
1.05565
4.77155
2.70247
7.00954
5.57385
3.547
3.08251
2.57579
1.22456
37.6235
1.14011
1.22456
3.7159
1.47791
14.2302
3.29364
5.15159
4.22261
3.50477
6.54505
1.60459
4.34929
1.47791
16.2571
6.58728
1.64682
2.36466
1.56237
5.44717
2.44912
6.03834
3.12473
11.2744
7.38957
1.18233
2.61802
9.79646
7.55848
1.9424
1.22456
5.61608
3.42032
38.088
7.76961
36.2723
2.53357
1.52014
15.117
0.187145
1.12287
2.24574
13.2873
11.7433
11.2287
2.15217
5.8015
2.99432
3.04111
4.11719
3.88326
5.24006
8.65546
7.76652
19.2291
13.1002
25.2646
6.03543
9.8719
10.4333
4.02362
14.3634
7.53259
3.32182
5.52078
10.6673
14.5037
10.1525
16.0007
2.01178
5.84821
1.6375
2.99428
15.6732
17.2171
4.49143
11.4157
8.32785
5.66107
6.12893
10.9011
2.76036
4.49143
3.18143
19.9775
0.514643
3.22821
3.46214
2.15214
1.77786
6.55
8.74892
4.86571
8.1875
1.59071
6.78393
16.5621
8.88928
1.77786
1.40357
1.26321
1.6375
10.3864
2.19893
19.9307
7.205
1.31
6.03535
3.46214
6.83071
23.1121
5.66107
5.24
4.9125
1.07607
1.26321
12.1175
17.3575
3.275
4.30428
8.74892
3.69607
3.55571
9.26357
9.73142
10.4332
7.57928
6.17571
4.9125
3.275
13.9889
1.6375
6.40964
13.0532
21.9893
2.01178
1.35679
1.68428
2.43286
1.49714
16.8428
8.28107
0.871494
1.52511
1.52511
10.0222
4.93846
11.6199
16.7763
2.90498
21.4968
1.37987
3.77647
11.7652
2.54186
9.29593
1.67036
13.8713
8.78756
12.7819
1.88824
14.1618
27.4521
2.25136
14.2344
1.59774
1.74299
2.54186
4.43009
49.4573
25.4912
38.6362
16.631
37.1837
26.2901
7.77082
24.6923
3.34073
5.44684
14.3796
15.9774
124.406
1.74299
7.77082
17.793
11.1115
8.78756
61.6582
18.0109
62.7476
14.1618
103.2
19.6813
13.5082
3.48599
27.7427
49.8933
20.1897
3.84912
1.96087
6.68149
9.94961
41.5414
21.7875
12.2736
2.0335
23.5305
15.9775
3.12287
7.26249
33.6253
31.3013
29.6309
4.57537
18.1562
1.67037
12.3462
11.2569
51.0553
3.41337
44.3738
19.5361
37.0387
19.8992
19.8992
14.7428
11.1116
1.52512
18.1562
17.1395
1.4525
3.05024
26.2176
6.10049
118.015
8.27923
15.2512
16.0501
72.2617
34.9326
11.1842
17.1395
53.0161
44.1559
45.1727
18.8825
4.43012
16.5585
8.42448
152.585
16.0501
28.6868
57.3736
2.54187
6.10049
39.6532
1.37987
3.19549
31.5918
8.93286
12.1284
15.687
2.68712
2.61449
26.6533
83.5186
87.4403
30.5024
16.9216
149.607
41.5414
2.68712
12.4915
51.1279
26.1449
2.324
33.9158
2.17875
21.2065
21.6422
38.4912
26.7259
9.22336
30.7929
6.53624
1.37987
19.9718
10.6759
4.86587
25.4913
25.7092
11.6926
14.9607
34.7873
13.0725
5.59211
9.80436
16.0501
11.039
1.37987
2.97762
107.993
6.53624
9.65911
65.2171
1.52512
21.7875
27.8879
42.4129
31.3013
51.5637
14.525
33.9884
10.7485
51.6363
29.9214
8.86023
29.2678
71.3902
1.37987
81.4851
11.9831
35.8767
17.0668
3.19549
3.92174
62.6753
1.4525
51.6363
15.687
33.1169
20.5528
1.4525
11.8379
24.1841
24.2567
4.57537
29.1226
16.7037
30.2119
12.7094
9.94961
23.3852
16.9216
14.525
10.9664
3.05024
2.25137
27.3796
3.19549
6.89936
48.9492
1.59775
30.9382
24.6198
42.4855
11.7652
119.323
2.10612
7.33511
10.2401
16.3406
28.1058
15.9048
17.5026
6.82674
63.1836
3.84912
4.43012
3.34074
3.05024
62.3121
24.5472
71.826
12.7094
40.6699
1.4525
6.39099
27.2343
1.4525
10.6759
2.39662
68.5579
14.3071
2.17875
16.3406
11.5474
4.64799
23.6757
8.56973
7.04461
2.324
25.4187
13.4356
9.51386
33.1896
1.743
17.3573
31.7371
2.10612
70.3735
13.8713
20.8433
94.1944
11.8379
12.782
4.72062
25.8545
2.46925
16.9216
42.6308
5.51949
49.6754
1.4525
2.46925
29.7762
11.3295
7.84348
3.99437
28.3237
15.106
4.35749
3.05024
1.08937
15.0333
7.26249
32.8264
26.1449
18.592
27.6701
6.39099
85.6247
15.9775
12.0557
6.53624
4.43012
4.86587
42.9213
13.0725
9.00548
43.2844
3.19549
36.9661
8.78761
18.9551
7.91611
10.458
12.0557
65.5802
8.86023
18.4467
3.84912
3.34074
87.8035
11.8379
52.653
19.5361
2.46925
31.5918
58.2451
3.63124
1.52512
3.12287
6.39099
7.62561
11.3295
85.77
27.5974
1.743
2.68712
10.7485
63.5468
6.39099
5.15637
9.80436
10.9664
12.1284
10.0222
15.5417
3.12287
13.944
13.7987
19.6087
7.62561
7.40774
76.1835
2.90499
40.8152
7.11724
16.4132
6.75411
52.653
5.73736
1.96087
16.268
2.0335
1.37987
19.9718
1.01675
31.7371
239.31
5.78008
21.2437
19.367
3.7533
2.25198
1.87665
1.72652
4.72915
2.8525
2.8525
31.6028
1.35119
1.72652
12.0856
1.57638
47.4417
5.62994
2.77744
2.17691
5.25461
1.87665
0.825725
1.35119
1.50132
1.80158
1.42625
2.02678
10.0588
1.80158
5.25461
0.975857
2.47718
1.42625
1.57638
1.95171
21.7691
3.90343
5.47981
1.50132
8.03205
2.02678
1.72652
15.2384
1.35119
6.3806
8.33232
4.05356
3.3029
2.02678
3.3029
2.8525
1.95171
1.50132
2.17691
2.40211
2.55224
1.57638
1.57638
1.80158
42.7125
31.8279
3.37797
5.10448
1.95171
5.02942
1.65145
14.1875
1.35119
2.32704
23.4956
24.8468
1.50132
5.25461
7.65672
6.75593
1.42625
1.57638
1.42625
20.7182
1.50132
3.90343
2.70237
1.65145
10.6594
50.6695
3.82836
1.57638
78.2938
15.1633
6.45567
19.0667
2.47718
26.5733
6.98113
1.72652
5.17955
1.27612
4.65409
9.00791
0.225195
1.57637
1.5013
5.47975
50.5938
30.7016
3.07767
11.56
1.5013
1.65143
35.4307
17.4151
1.95169
3.0026
43.2375
12.3857
1.35117
2.10182
19.2917
3.0026
1.35117
23.8707
11.1847
8.63248
1.35117
1.87663
1.35117
41.2107
4.5039
1.42624
2.17689
1.5013
2.47715
23.1951
2.25195
11.1847
6.0052
6.53066
17.6403
1.65143
17.5652
6.53066
1.80156
2.10182
14.5626
70.7113
25.7473
5.85507
4.05351
8.55741
3.52806
6.2304
5.93014
1.7265
23.12
1.65143
2.25195
2.02676
1.5013
1.57637
218.214
1.5013
3.45299
15.1631
52.0951
2.47715
1.57637
4.05351
3.0026
2.85247
1.57637
4.42884
17.1148
1.12598
14.8629
3.60312
1.80156
6.45559
2.62728
41.3608
4.27871
8.93274
1.5013
1.35117
2.40208
3.0026
1.7265
51.1944
6.08027
2.55221
5.93014
10.5842
28.6748
28.825
2.32702
2.40208
1.35117
10.7343
1.7265
63.0546
107.418
1.35117
6.38053
2.25195
44.8889
2.62728
18.2408
65.6068
99.4612
7.58157
34.7551
9.38313
3.90338
73.5637
59.8268
0.45039
37.4575
5.55481
1.57637
2.70234
16.2891
4.42884
1.87663
30.8517
49.1676
1.5013
47.8915
2.32702
20.5678
14.7127
17.4902
1.7265
26.2728
4.80416
31.6774
3.0026
4.65403
75.2152
1.5013
1.35117
22.1442
23.8707
2.17689
4.12858
5.25455
2.70234
1.7265
76.7165
1.57637
1.5013
94.1316
1.7265
1.95169
57.4248
81.971
107.493
1.7265
1.35117
19.2167
4.65403
10.1338
51.2694
1.05091
7.05611
3.82832
4.80416
2.62728
37.7577
3.52806
2.70234
1.65143
112.297
90.7536
3.37793
2.02676
2.17689
1.42624
2.10182
2.32702
15.4634
48.3419
23.9457
18.6161
35.9562
1.87663
4.42884
2.10182
1.7265
1.57637
54.4222
14.0372
152.682
10.8094
3.15273
3.15273
3.90338
2.10182
4.35377
19.2917
23.6455
2.10182
9.38313
1.7265
12.7611
12.1605
34.9052
12.4608
20.1174
0.60052
2.02676
7.35637
1.20104
3.60312
2.32702
135.267
3.15273
10.2088
10.6592
0.075065
2.40208
73.7889
5.55481
2.17689
2.32702
1.5013
4.12858
4.80416
5.10442
1.42624
6.83092
46.2401
9.08287
14.2624
1.5013
5.55481
10.4717
8.06489
18.1143
10.1761
20.9434
4.34913
28.0793
11.0206
14.6942
27.6993
1.05561
16.7209
4.22246
29.1772
6.62926
8.40269
4.60248
7.09373
25.9681
49.6561
1.39341
5.65809
1.30896
3.04017
4.9825
37.791
34.5397
21.5768
24.8281
30.4017
1.77343
2.28013
11.1051
1.30896
3.80021
26.8971
17.4388
27.0237
4.77138
16.0031
50.7962
7.26263
2.9135
20.3945
33.3152
16.7632
9.92278
2.15345
7.76932
43.3646
41.7601
22.9279
77.1865
1.94233
40.62
26.6859
6.58703
9.37386
22.2946
1.05561
42.6046
53.6674
2.15345
9.33163
4.89805
1.56231
31.1617
3.46242
10.6828
5.74254
1.81566
13.4696
10.6406
1.22451
1.26674
22.3368
11.7807
49.0227
19.3811
21.239
20.8589
2.9135
9.71165
2.61792
0.675618
65.1972
48.3489
45.6042
23.7311
1.47791
13.9346
25.3779
48.0533
4.30707
9.45866
1.26678
1.68905
18.6217
15.7926
17.6505
79.1318
15.3703
2.53357
67.1396
25.8002
4.85601
5.19382
14.568
15.877
11.2744
9.96537
16.8482
19.5085
2.99806
34.4565
42.6062
54.5139
36.9056
2.9136
26.4336
76.8093
9.24752
18.8751
12.1189
1.26678
49.3624
25.0823
12.4567
3.04028
44.8864
29.3049
12.0344
1.30901
9.24752
9.33198
13.3435
69.0397
10.1343
34.6254
4.94046
48.8134
7.34735
5.70053
9.50088
27.7003
6.96731
58.441
7.64293
13.3857
18.495
164.893
1.35124
34.8788
0.422261
27.067
2.70247
24.0267
14.8636
8.69858
39.6503
2.19576
16.9327
21.4087
5.70053
3.75813
1.09788
1.05565
5.15159
1.01343
19.3818
57.5542
13.6813
13.3435
18.1995
58.3988
3.547
6.08056
27.9959
9.75424
5.44717
20.5641
38.2569
24.1956
34.7521
39.6503
7.64293
3.12473
11.1477
17.186
38.1724
34.9632
2.15353
5.4894
15.1592
42.9018
1.60459
7.93851
136.559
24.1111
23.2666
7.17844
20.3108
9.28975
4.81378
37.7502
60.7634
1.14011
6.92509
22.8021
24.6178
1.64682
13.5124
30.0228
1.26678
11.7811
2.23799
13.4279
8.02297
2.78693
16.5526
1.18233
49.8268
9.03639
0.591166
74.318
1.26678
1.56237
1.64682
9.66979
16.8905
7.13622
28.5871
1.09788
1.09788
12.6256
32.2608
25.7579
7.76961
1.05565
11.7389
25.2935
1.05565
15.6659
21.0708
4.5182
13.4279
32.8942
4.60265
12.9212
3.42032
28.2915
26.6025
2.9136
4.77155
96.1067
3.08251
1.52014
11.9922
67.4351
25.9691
21.3242
2.49134
17.1016
4.05371
8.65636
2.19576
2.66025
1.52014
10.6832
17.1438
39.017
5.23604
3.08251
4.94046
2.02685
7.76961
3.08251
2.36466
1.30901
5.57385
26.4758
17.3127
15.2014
24.28
10.4299
7.05177
60.8901
5.95389
20.6064
5.36272
5.32049
38.8903
1.64682
33.6542
15.0325
4.34929
7.85406
23.4355
29.5161
34.1187
2.82915
3.8848
5.10936
7.4318
3.16696
1.22456
0.211131
2.70247
7.22067
9.33198
25.9269
9.3742
19.4663
13.259
84.2411	0
1.64682
8.57191
35.1744
7.60071
1.05565
23.6044
1.39346
5.15159
2.66025
9.58533
2.57579
32.5564
3.8848
24.8712
12.0767
6.50283
23.9
24.1956
3.84258
62.7903
9.3742
3.547
1.73127
11.8655
10.8521
19.7196
12.9212
34.3721
17.2705
15.877
18.1995
68.4486
13.7235
17.4394
29.8117
2.19576
76.7671
3.37809
3.75813
18.3684
3.08251
56.8364
6.08056
2.28021
1.64682
18.3261
35.5966
2.53357
35.3433
1.52014
68.0263
19.424
28.8405
6.79841
21.9154
1.47791
3.96926
4.09594
12.2878
