# Supplementary material for: Orai, RyR, and IP3R channels cooperatively regulate calcium signaling in brain mid-capillary pericytes
Source: Commun Biol. 2023 May 6;6:493. doi: 10.1038/s42003-023-04858-3 (PMC10164186; doi:10.1038/s42003-023-04858-3)
Supplement: Supplementary file 3 — Supplementary Data 1 [file 42003_2023_4858_MOESM3_ESM.zip › Source Data/Supp Figure 1/S1D_AQuA_ROI_Comparison.xlsx]

## Sheet: Feuil1
	AQuA						ROI-based
Baseline	0.217822	0.330976	0.08628	0.449788	0.134371	0.454031	0.26	0.325714	0.177143	0.32	0.144286	0.26
Ca2+-free	0.035361	0.009901	0.005941	0	0.018388	0	0.0285714	0.0383333	0.012	0	0.02	0.01125
Washback	0.306931	0.311881	0.277228	0.306931	0.342291	0.190594	0.32	0.303333	0.3	0.324286	0.257143	0.29
