# Supplementary material for: Orai, RyR, and IP3R channels cooperatively regulate calcium signaling in brain mid-capillary pericytes
Source: Commun Biol. 2023 May 6;6:493. doi: 10.1038/s42003-023-04858-3 (PMC10164186; doi:10.1038/s42003-023-04858-3)
Supplement: Supplementary file 3 — Supplementary Data 1 [file 42003_2023_4858_MOESM3_ESM.zip › Source Data/Supp Figure 1/S1E_0Ca2+_TimeGraph.xlsx]

## Sheet: Feuil1
Mouse	917	917	917	925	925		292	292	292	917	925	925
Cell	1	2	3	5	5		2	3	4	5	6	7
-10	101.569	57.2115	84.3648	113.725	105.733		87.0813	90.3514	144.375	72.0588	102.667	112
-9	103.399	84.5085	84.3648	109.474	103.058		103.828	93.7806	122.5	78.9216	108.889	102.667
-8	105.229	111.806	84.3648	105.223	100.382		120.574	97.2098	100.625	85.7843	115.111	93.3333
-7	107.059	139.103	84.3648	100.972	97.7069		137.321	100.639	78.75	92.6471	121.333	84
-6	100.654	120.78	102.606	95.587	97.7069		110.526	103.323	81.6667	108.088	102.667	93.3333
-5	94.2484	102.457	120.847	90.2018	97.7069		83.7321	106.006	84.5833	123.529	84	102.667
-4	87.8431	84.1346	139.088	84.8166	97.7069		56.9378	108.69	87.5	138.971	65.3333	112
-3	70	83.5737	125.977	73.7096	97.7069		51.0766	94.0974	78.75	113.879	60.6667	91
-2	52.1569	83.0128	112.866	62.6027	97.7069		45.2153	79.5048	70	88.7868	56	70
-1	34.3137	82.4519	99.7557	51.4958	97.7069		39.3541	64.9121	61.25	63.6949	51.3333	49
0	16.4706	81.891	86.6449	40.3888	97.7069		33.4928	50.3195	52.5	38.6029	46.6667	28
1	21.0458	54.594	63.0836	26.9259	94.45		24.5614	50.3195	55.4167	40.3186	37.3333	28
2	25.6209	27.297	39.5223	13.4629	91.1931		15.63	50.3195	58.3333	42.0343	28	28
3	30.1961	0	15.9609	0	87.9362		6.69857	50.3195	61.25	43.75	18.6667	28
4	21.0458	2.24359	12.1607	2.69259	74.9086		4.46571	53.6741	51.0417	32.4991	20.2222	30.3333
5	11.8954	4.48718	8.36048	5.38518	61.881		2.23285	57.0288	40.8333	21.2481	21.7778	32.6667
6	2.7451	6.73077	4.56026	8.07777	48.8534		0	60.3834	30.625	9.99717	23.3333	35
7	7.26644	8.97436	5.3203	6.73147	39.0189		0	42.2684	24.7917	11.6158	20.2222	28
8	11.7878	11.218	6.08035	5.38518	29.1843		0	24.1533	18.9583	13.2343	17.1111	21
9	16.3091	13.4615	6.84039	4.03888	19.3498		0	6.03834	13.125	14.8529	14	14
