# Supplementary material for: Orai, RyR, and IP3R channels cooperatively regulate calcium signaling in brain mid-capillary pericytes
Source: Commun Biol. 2023 May 6;6:493. doi: 10.1038/s42003-023-04858-3 (PMC10164186; doi:10.1038/s42003-023-04858-3)
Supplement: Supplementary file 3 — Supplementary Data 1 [file 42003_2023_4858_MOESM3_ESM.zip › Source Data/Supp Figure 2/S2B_5mins.xlsx]

## Sheet: Feuil1
Mouse	Cell	Baseline	0 Ca2+	ET1
2834	1	0.2251	0.02962	0.1244
2849	1	0.12807	0.008	0.05336
2849	2	0.28513	0.01677	0.10063
2853	1	0.26558	0.00466	0
2853	2	0.18225	0	0.06432
