# Supplementary material for: Orai, RyR, and IP3R channels cooperatively regulate calcium signaling in brain mid-capillary pericytes
Source: Commun Biol. 2023 May 6;6:493. doi: 10.1038/s42003-023-04858-3 (PMC10164186; doi:10.1038/s42003-023-04858-3)
Supplement: Supplementary file 3 — Supplementary Data 1 [file 42003_2023_4858_MOESM3_ESM.zip › Source Data/Supp Figure 2/S2C_10mins.xlsx]

## Sheet: Feuil1
Mouse	Baseline	0 Ca2+	ET1
2849	0.0554952	0	0.0222
2849	0.122124	0.01665	0.05551
2849	0.0615626	0.01154	0.0885
2853	0.260908	0.09052	0.09052
2853	0.178043	0.00556	0.07233
2853	0.247683	0.00885	0.02654
2834	0.270006	0	0.20415
2834	0.0721075	0.0024	0.03605
