# Supplementary material for: Orai, RyR, and IP3R channels cooperatively regulate calcium signaling in brain mid-capillary pericytes
Source: Commun Biol. 2023 May 6;6:493. doi: 10.1038/s42003-023-04858-3 (PMC10164186; doi:10.1038/s42003-023-04858-3)
Supplement: Supplementary file 3 — Supplementary Data 1 [file 42003_2023_4858_MOESM3_ESM.zip › Source Data/Supp Figure 2/S2D_30mins.xlsx]

## Sheet: Feuil1
Mouse	Baseline	0 Ca2+	ET1
2828	0.04087	0	0.00272
2834	0.09879	0.00494	0
2834	0.13311	0.00761	0.04944
2849	0.19374	0	0.02935
2853	0.07179	0.01485	0.03218
2853	0.25272	0.00459	0
