# Supplementary material for: Orai, RyR, and IP3R channels cooperatively regulate calcium signaling in brain mid-capillary pericytes
Source: Commun Biol. 2023 May 6;6:493. doi: 10.1038/s42003-023-04858-3 (PMC10164186; doi:10.1038/s42003-023-04858-3)
Supplement: Supplementary file 3 — Supplementary Data 1 [file 42003_2023_4858_MOESM3_ESM.zip › Source Data/Supp Figure 2/S2E_baseline_eventArea.xlsx]

## Sheet: Feuil1
Mouse	Cell	5 min	10 min	30 min
2828	1
				2.2379
				1.09784
				1.98456
				9.50053
				3.33574
				12.9629
				1.09784
				1.05561
				3.20907
				1.22451
				11.1051
				1.90011
				1.52008
				12.5829
				1.43564
2834	1
			29.9372
			2.02678
			3.92689
			1.05561
			1.05561
			1.01339
			1.47786
			1.35119
			1.94233
			8.02267
			2.32235
			9.50053
			4.8136
			1.77343
			4.68693
			5.10917
			1.30896
			1.81566
			1.77343
			1.09784
2834	2
				45.8559
				3.37797
				5.23585
				1.05561
				14.9897
				1.30896
				15.3697
				13.0474
				3.37797
				1.01339
				3.84244
				1.81566
				1.09784
				3.20907
				11.274
				16.3831
				13.5963
				2.11123
				1.05561
				3.42019
2834	3
			21.8301
			2.5757
			1.18229
			5.48919
			1.90011
			6.24924
			1.77343
			9.03606
			3.80021
			1.64676
			1.09784
			10.6828
			1.56231
			4.51803
			4.39136
			11.1473
			2.66015
			2.82905
			1.56231
			1.09784
			12.5407
			6.92483
2834	4
		11.8651
		4.13801
		13.5541
		4.05356
		13.5963
		15.4964
		3.67354
		11.4851
		0.971165
		4.85583
		1.14006
		1.68898
		3.92689
		4.09578
		5.1514
		9.6272
		6.20701
		2.7446
		4.13801
		1.35119
		1.68898
		2.19568
		3.58909
		14.103
		3.88466
		4.56025
		4.94028
		6.79816
		1.39341
		1.60453
		9.66943
		12.9629
		9.50053
		2.70237
		6.96706
		6.71371
		1.56231
		5.10917
2834	5
				37.8755
				1.39341
				30.4017
				12.5407
				1.47786
				1.52008
				8.99384
				6.46036
				6.12256
				26.0948
				1.18229
				3.96911
				10.8095
				1.01339
				13.6385
				8.61381
				8.52937
				39.6911
				1.43564
				1.39341
				6.54481
				1.18229
				3.84244
				3.54686
				1.30896
				7.98044
				13.4274
				3.20907
				16.6365
				4.56025
				1.90011
				1.90011
				1.30896
				3.58909
				8.02267
2849	1
			43.1113
			18.6633
			13.8919
			35.0464
			9.66943
			24.8281
			10.1761
			6.46036
			3.54686
			27.8682
			1.35119
			18.7899
			8.19157
			5.74254
			19.1277
			1.05561
2849	2
		9.03606
		15.1164
		13.6808
		1.39341
		1.09784
		8.82494
		5.74254
		1.98456
		19.0011
		1.90011
		1.60453
		14.5252
		12.7096
		3.80021
		4.9825
		13.8497
		2.61792
		1.35119
		20.8167
		2.2379
		9.71165
		3.33574
		1.22451
		3.46242
		1.60453
		2.82905
		37.5376
		21.4501
		1.81566
		2.53348
		8.69826
		2.02678
		2.11123
		1.26674
		23.308
		2.95572
		4.43358
		4.39136
		7.7271
		2.19568
		9.28941
		2.069
		2.11123
		3.42019
		1.14006
		1.09784
		5.91144
		2.7446
2849	3
				17.9877
				13.5541
				24.068
				13.0474
				4.89805
				5.86922
				3.46242
				1.56231
				1.18229
				17.8188
				4.51803
				5.57364
				1.35119
				2.49125
				3.67354
				2.32235
				16.2142
				2.02678
				2.82905
				8.31824
				2.36458
				21.7034
				5.86922
				8.27602
				19.0433
				5.23585
				4.26468
				1.56231
				7.34708
				13.5541
				7.43153
				1.81566
				3.08239
				4.56025
				4.09578
				21.7879
				6.67148
				1.68898
				3.75799
				1.77343
				5.06695
				2.11123
				5.70032
				24.6169
				1.56231
				2.82905
				3.04017
				26.6859
				2.19568
				3.88466
				1.22451
				6.92483
				5.86922
				3.08239
				6.08034
				3.42019
				9.71165
				2.5757
				3.08239
				1.09784
				8.44492
				22.5902
				7.76932
				15.5809
				2.70237
				1.52008
2849	4
			1.01339
			12.2873
			7.5582
			13.0052
			2.78682
			9.20496
			4.34913
			10.8939
			4.94028
			9.03606
			5.02473
			40.4511
			1.98456
			9.33163
			16.2987
			2.95572
			1.77343
			9.41608
			12.4563
			2.2379
			1.47786
			1.22451
			16.6365
			7.47375
			1.85788
			1.22451
			0.295572
			1.90011
			1.98456
			2.78682
			5.99589
			7.76932
			2.66015
			2.82905
			2.11123
			4.30691
			2.32235
			7.43153
			3.25129
			7.76932
			4.94028
			2.4068
			3.50464
			7.17818
			7.26263
			2.70237
			3.46242
			3.88466
			15.8764
2849	5
		2.53348
		3.63131
		33.7797
		22.4635
		7.09373
		10.7673
		12.1607
		3.96911
		8.69826
		31.8796
		19.6766
		0.971165
		1.98456
		12.4985
		20.6478
		3.29352
		3.84244
		12.6674
		9.50053
		11.8651
		5.10917
		1.14006
		1.09784
		6.46036
		14.483
		2.32235
		1.18229
		2.11123
		6.03812
		39.6911
		9.88055
		17.6921
		3.08239
		4.9825
		5.27807
		1.05561
		5.3203
		22.5902
		29.3039
		7.98044
		21.1545
		24.8703
		5.36252
		1.56231
		6.03812
		5.06695
		1.52008
		20.2678
		2.069
		5.61587
		8.61381
2849	6
			16.3409
			23.4769
			37.791
			6.71371
			19.6766
			1.56231
			13.7652
			10.6828
			28.0793
			18.6633
			1.73121
			1.35119
			38.6777
			18.5788
			17.861
			4.9825
			1.01339
			25.4192
			8.78271
			3.84244
			22.1257
			2.02678
			5.40475
			3.46242
			3.08239
			1.52008
			18.241
			3.16684
			17.3965
			3.54686
			3.16684
			18.5788
2853	1			81.4512
				35.0042
				12.4563
				90.8251
				2.82905
				2.36458
				7.81155
				12.6251
				3.46242
				1.39341
				15.032
				1.39341
				1.26674
				118.356
				1.56231
				1.01339
				2.53348
				4.47581
				3.20907
				50.3317
				6.08034
				1.26674
				25.6725
				3.50464
				4.34913
				80.9867
				1.47786
				28.206
				72.6263
2853	2		4.39136
			5.10917
			1.09784
			17.0587
			28.586
			21.999
			1.22451
			1.26674
			21.4923
			2.82905
			79.5089
			2.28013
			19.4655
			4.72915
			47.5027
			1.56231
			1.09784
			1.01339
			50.9651
			2.5757
			13.723
			16.0453
			13.4696
			2.28013
			15.0742
			2.53348
			1.26674
			3.16684
			4.18023
			2.82905
			3.08239
			1.05561
			22.379
			11.0628
			15.6231
			1.47786
			29.3039
			2.19568
			9.58498
			1.14006
			1.05561
			21.619
			1.47786
			2.66015
			14.0608
			21.6612
			7.76932
			4.43358
			1.47786
			5.06695
			1.60453
			5.06695
			1.85788
			1.35119
			24.7858
			1.64676
2853	3	52.9074
		1.94233
		3.29352
		1.43564
		2.19568
		1.01339
		1.26674
		1.01339
		6.71371
		1.22451
		1.18229
		1.09784
		21.3234
		1.85788
		11.5273
		2.78682
		28.5016
		19.9722
		5.10917
		6.03812
		1.52008
		1.35119
		1.26674
		1.98456
		16.4254
		2.49125
		15.4964
		1.73121
		3.92689
		1.52008
		2.32235
		2.11123
		14.2719
		8.52937
		2.5757
		2.11123
		2.28013
		12.4563
		3.37797
		1.01339
		23.2657
		2.82905
		25.0392
		2.82905
		6.29146
		2.44903
		2.19568
		2.5757
		3.04017
		1.77343
		8.31824
		5.70032
		4.60248
		1.01339
		1.35119
		2.11123
		22.9702
2853	4
				1.18229
				7.17818
				31.0773
				1.18229
				7.98044
				1.30896
				1.73121
				13.5119
				17.9877
				2.28013
				2.2379
				3.58909
				6.62926
				2.99795
				3.29352
				1.14006
				2.87127
				3.84244
				10.1339
				9.07828
				3.37797
				2.11123
				5.91144
				2.36458
				9.24718
				4.43358
				3.88466
				12.2873
				10.1761
				8.14934
				2.02678
				2.02678
				1.64676
				3.29352
				2.11123
				6.29146
				14.8208
				1.64676
				10.5139
				8.14934
				3.67354
				2.82905
				9.54275
				6.33369
				2.82905
				1.22451
				3.42019
				2.15345
				13.0896
				4.26468
				8.82494
				5.1514
				8.19157
				10.0917
				1.43564
2853	5
			14.6519
			16.9743
			1.43564
			1.68898
			1.22451
			4.22246
			18.4099
			5.19362
			15.9187
			1.18229
			1.01339
			1.64676
			8.14934
			1.14006
			19.1277
			1.14006
			1.90011
			21.4501
			4.39136
			10.1339
			31.7529
			1.73121
			7.7271
			14.7364
			11.9918
			19.6766
			2.70237
			3.16684
			23.1813
			3.04017
			4.26468
			2.49125
			1.14006
			4.13801
			1.05561
			2.82905
			8.74049
			3.63131
			1.81566
			1.77343
			2.2379
2853	6
		13.1318
		9.07828
		34.3708
		4.22246
		9.50053
		39.5222
		5.3203
		2.78682
		3.50464
		9.6272
		7.68487
		3.58909
		22.2523
		5.3203
		4.94028
		4.05356
		11.8651
		4.13801
		1.01339
		8.31824
		6.08034
		10.8095
		2.069
		7.7271
		9.66943
		1.26674
		3.12462
		8.86716
		3.54686
		5.19362
		1.05561
		3.50464
		3.75799
		11.9918
		1.39341
		2.53348
		28.2905
		1.43564
		1.77343
		2.44903
		9.20496
		1.14006
		5.91144
		40.4089
		3.63131
		1.18229
		3.84244
		2.15345
		3.46242
		1.64676
		19.0433
2853	7
			1.30896
			3.71576
			22.759
			12.7096
			2.5757
			9.75388
			1.43564
			3.29352
			20.0567
			10.8939
			1.60453
			2.02678
			1.09784
			2.11123
			2.49125
			8.95161
			2.61792
			1.47786
			5.40475
			1.39341
			2.95572
			13.1741
			6.12256
			1.01339
			7.68487
			1.56231
			4.09578
			2.87127
			1.26674
			1.01339
