# Supplementary material for: Orai, RyR, and IP3R channels cooperatively regulate calcium signaling in brain mid-capillary pericytes
Source: Commun Biol. 2023 May 6;6:493. doi: 10.1038/s42003-023-04858-3 (PMC10164186; doi:10.1038/s42003-023-04858-3)
Supplement: Supplementary file 3 — Supplementary Data 1 [file 42003_2023_4858_MOESM3_ESM.zip › Source Data/Supp Figure 2/S2F_0Ca2+_eventArea.xlsx]

## Sheet: Feuil1
Mouse	Cell	5 min	10 min	30 min
2828	1
				1.05561
2834	1
			1.05561
			1.35119
			1.01339
			3.08239
			1.52008
			2.069
			2.02678
			1.18229
2834	3
			1.39341
			1.64676
			1.43564
			1.18229
			1.68898
			1.47786
			2.19568
			2.28013
			1.26674
			1.98456
2834	4	12.2451
		21.1123
		2.15345
		20.1411
		13.8919
		13.4274
		14.9053
		31.7529
		3.20907
		2.7446
		1.85788
		1.77343
		34.2864
		5.19362
		4.26468
		12.8363
		5.06695
		6.29146
		5.70032
		2.95572
		8.61381
2834	5
				1.81566
				2.49125
				4.68693
				1.22451
				1.73121
				1.05561
				1.35119
				1.01339
				1.64676
				1.05561
				1.26674
				1.14006
				1.14006
2849	1
			130.136
			4.18023
			1.64676
			1.18229
			4.22246
			3.92689
			3.67354
			1.73121
			1.85788
			18.5366
			1.26674
			1.09784
			1.60453
			1.05561
			3.88466
			1.09784
			1.22451
			2.49125
			5.48919
			1.22451
			1.35119
			1.43564
			1.01339
2849	2
		1.22451
		55.1453
		4.94028
		3.71576
		7.98044
		12.9629
		5.3203
		12.0762
		15.4964
		1.05561
		15.6231
		1.77343
		2.66015
		1.18229
		2.99795
		3.42019
		10.6828
		17.6921
		1.77343
		4.51803
2849	3
				3.04017
				14.5252
				7.64265
				2.53348
				8.90939
				5.36252
				4.01133
				6.54481
				11.8651
				3.92689
2849	4
			16.172
			6.67148
			7.7271
			2.49125
			2.7446
			2.11123
			3.88466
			5.53142
			5.3203
			2.19568
			2.70237
			4.6447
			6.37591
			4.94028
			7.93822
			3.16684
			2.70237
2849	5
		1.98456
		56.4965
		1.81566
		12.0762
		27.5726
		1.60453
		1.43564
		38.2555
		3.71576
		2.11123
		3.42019
		14.7786
		3.16684
		11.0628
		19.5078
		21.1123
		3.50464
		48.4316
2849	6
			1.56231
			5.53142
			36.0176
			5.1514
			52.274
			4.56025
			7.34708
			29.135
			30.655
			1.81566
			13.5541
			2.15345
			13.1741
2853	1
				1.43564
				1.18229
				2.44903
				2.82905
				3.50464
				1.22451
				1.35119
				4.8136
				2.9135
				2.87127
				1.01339
				4.39136
				1.77343
2853	2
			87.7427
			1.35119
			1.01339
			1.01339
			1.01339
			1.01339
2853	5
			1.09784
			3.54686
			2.2379
			51.4718
			2.44903
			68.1927
			41.169
			16.9743
			20.8167
			10.7673
			2.61792
			10.7673
			1.52008
			31.2884
			2.70237
			4.60248
			27.066
			2.99795
			17.6499
			5.70032
			25.5881
			8.48714
			10.1339
			14.6519
			5.61587
			1.73121
			1.30896
			5.3203
			3.37797
			4.6447
			6.88261
2853	6
		1.14006
		15.1586
		20.69
		12.3296
		5.53142
		1.81566
		8.06489
		1.01339
		1.35119
		2.069
		1.05561
		12.5407
		1.35119
		1.94233
		2.61792
		3.71576
		6.71371
		9.16273
2853	7
			21.1545
			13.0474
			2.28013
			1.35119
			1.05561
			1.94233
			1.30896
			1.14006
			1.05561
			1.64676
			1.05561
			2.5757
			2.15345
			2.19568
			2.66015
			1.05561
