# Supplementary material for: Orai, RyR, and IP3R channels cooperatively regulate calcium signaling in brain mid-capillary pericytes
Source: Commun Biol. 2023 May 6;6:493. doi: 10.1038/s42003-023-04858-3 (PMC10164186; doi:10.1038/s42003-023-04858-3)
Supplement: Supplementary file 3 — Supplementary Data 1 [file 42003_2023_4858_MOESM3_ESM.zip › Source Data/Supp Figure 3/S3A_DMSO_Processes.xlsx]

## Sheet: Feuil1
			Frequency		Area		Amplitude		Duration
Cell #	Mouse #	% DMSO	Baseline	DMSO	Baseline	DMSO	Baseline	DMSO	Baseline	DMSO
1	2480	0.2	0.0410426	0.0517552	5.35333	5.74431	1.3352	1.25743	1.51768	1.24327
2	2480	0.2	0.184852	0.121717	9.02346	7.01978	1.13424	1.18033	1.59847	1.52892
3	2480	0.2	0.0969834	0.147804	5.55832	7.79028	1.24169	1.20754	1.1821	1.28269
4	2480	0.2	0.154565	0.184519	8.12602	10.3309	1.45269	1.24519	1.63787	1.5757
5	2480	0.2	0.141547	0.198995	11.7402	9.2345	1.12571	1.05284	1.57891	1.60737
6	2485	0.2	0.0758497	0.0735468	9.01004	6.15948	1.7054	1.72888	1.18827	1.15414
7	2485	0.2	0.0880088	0.0986583	8.55175	7.8126	1.49647	1.30508	1.54418	1.57466
8	2485	0.2	0.0687192	0.033106	8.92907	4.67283	1.42641	1.29549	1.34825	0.979782
9	2485	0.2	0.368451	0.246112	14.9337	10.9925	0.823774	0.955625	1.60741	1.66201
10	2485	0.2	0.0532146	0.0362129	6.55016	5.87491	1.3395	1.27717	1.29652	1.11379
11	2868	0.5	0.103103	0.154062	11.5035	10.5277	1.63874	1.41545	1.69444	1.80494
12	2868	0.5	0.171524	0.167658	9.37282	11.2706	1.33592	1.37889	1.74261	2.05146
13	2868	0.5	0.137365	0.157516	11.1176	10.6752	1.64808	1.58751	2.04745	1.7825
