# Supplementary material for: Orai, RyR, and IP3R channels cooperatively regulate calcium signaling in brain mid-capillary pericytes
Source: Commun Biol. 2023 May 6;6:493. doi: 10.1038/s42003-023-04858-3 (PMC10164186; doi:10.1038/s42003-023-04858-3)
Supplement: Supplementary file 3 — Supplementary Data 1 [file 42003_2023_4858_MOESM3_ESM.zip › Source Data/Supp Figure 3/S3A_DMSO_Somas.xlsx]

## Sheet: Feuil1
			Frequency		Area		Amplitude		Duration
Cell #	Mouse #	% DMSO	Baseline	DMSO	Baseline	DMSO	Baseline	DMSO	Baseline	DMSO
1	2480	0.2	0.011001	0.089559	1.98463	5.0477	1.0025	0.847602	0.5	1.42046
2	2480	0.2	0.359736	0.228623	19.3026	13.3479	1.17106	1.26899	1.85609	2.00112
3	2480	0.2	0.137514	0.261026	6.12913	5.79923	1.01624	1.00762	1.18912	1.5531
4	2480	0.2	0.147415	0.310081	15.9917	16.3397	1.2954	1.03016	2.1229	1.914
5	2480	0.2	0.389439	0.422142	15.2181	17.1681	1.05542	1.03153	1.77083	1.88758
6	2485	0.2	0.017602	0.028353	22.9499	4.89823	1.41992	0.913232	1.25	0.78125
7	2485	0.2	0.09571	0.19712	5.95223	8.27478	1.17714	1.40886	1.24074	1.69318
8	2485	0.2	0.031903	0.017552	4.10999	9.70322	1.0535	1.87252	0.916667	1.41667
9	2485	0.2	0.533683	0.39537	28.9381	16.1163	0.665636	0.883408	1.82707	1.89781
10	2485	0.2	0.070407	0.064356	8.8819	11.8788	1.27628	1.22364	3.5	0.938636
11	2868	0.5	0.073707	0.158866	7.46335	5.66808	1.4495	1.28793	1.59259	1.79351
12	2868	0.5	0.229923	0.288929	14.5727	23.0955	1.684	1.33859	1.8093	2.51948
13	2868	0.5	0.216722	0.142664	19.0235	15.5129	1.67902	1.43292	2.26466	2.01559
