# Supplementary material for: Orai, RyR, and IP3R channels cooperatively regulate calcium signaling in brain mid-capillary pericytes
Source: Commun Biol. 2023 May 6;6:493. doi: 10.1038/s42003-023-04858-3 (PMC10164186; doi:10.1038/s42003-023-04858-3)
Supplement: Supplementary file 3 — Supplementary Data 1 [file 42003_2023_4858_MOESM3_ESM.zip › Source Data/Supp Figure 3/S3B_TTX_Processes.xlsx]

## Sheet: Feuil1
		Frequency		Area		Amplitude		Duration
Cell #	Mouse #	Baseline	TTX	Baseline	TTX	Baseline	TTX	Baseline	TTX
1	1602	0.0571753	0.0753792	8.14115	8.55398	1.23371	1.36147	1.69721	1.41581
2	1602	0.106702	0.0603453	5.78988	5.07727	1.12722	1.03687	1.4461	1.30161
3	1622	0.0676255	0.0746515	12.8307	11.9684	1.52974	1.55496	1.61745	1.69392
4	1622	0.0645281	0.121998	8.21288	13.7271	1.22135	1.18955	1.37145	1.68257
5	1391	0.150061	0.232928	12.2826	11.4758	1.20398	0.965143	1.65615	1.61905
6	1391	0.0866275	0.118257	10.4493	10.6411	1.48622	1.38411	1.71091	1.78998
7	1391	0.154589	0.100017	8.37308	4.70203	1.08004	0.934838	1.70555	1.45128
8	1391	0.200812	0.194662	12.8908	12.2642	0.997744	1.07281	1.82359	1.86574
9	1625	0.149964	0.146162	21.6634	9.3206	1.12502	1.01655	2.07927	1.85778
10	1625	0.159091	0.166153	10.1468	11.8582	0.796815	0.831948	1.62462	1.59126
11	1398	0.0564368	0.0612328	6.9306	12.4921	1.48358	1.78398	1.63426	1.91086
12	1398	0.085659	0.109918	13.1546	6.96099	1.90777	1.42894	2.14023	1.97917
13	1396	0.163695	0.230737	9.72519	7.58345	1.34522	1.07223	1.91018	1.7727
14	1396	0.0569253	0.0604831	9.89238	7.39903	1.31027	1.41057	1.73016	1.80809
