# Supplementary material for: Orai, RyR, and IP3R channels cooperatively regulate calcium signaling in brain mid-capillary pericytes
Source: Commun Biol. 2023 May 6;6:493. doi: 10.1038/s42003-023-04858-3 (PMC10164186; doi:10.1038/s42003-023-04858-3)
Supplement: Supplementary file 3 — Supplementary Data 1 [file 42003_2023_4858_MOESM3_ESM.zip › Source Data/Supp Figure 3/S3B_TTX_Somas.xlsx]

## Sheet: Feuil1
		Frequency		Area		Amplitude		Duration
Cell #	Mouse #	Baseline	TTX	Baseline	TTX	Baseline	TTX	Baseline	TTX
1	1602	0.019802	0.055356	3.05084	6.85236	0.60039	0.895377	0.875	1.66667
2	1602	0.060506	0.076058	16.9753	8.01323	1.48816	1.17185	2.16964	1.45536
3	1622	0.047305	0.047705	13.2894	11.9479	1.55702	1.65936	1.34722	1.25189
4	1622	0.059406	0.170567	7.08764	31.5077	0.959925	1.37066	1.42593	1.96526
5	1391	0.279428	0.40264	22.9204	22.6497	1.26012	0.88854	1.72436	1.82275
6	1391	0.053905	0.150765	17.9707	14.6701	1.5768	1.46353	1.17361	1.77462
7	1391	0.253025	0.178218	14.2964	3.80268	0.994197	0.540643	2.27879	2.27193
8	1391	0.311331	0.272727	31.3571	32.4945	1.09715	1.39368	2.14426	2.25922
10	1625	0.282108	0.251001	9.47571	18.3913	0.856895	0.945866	1.81923	2.00966
11	1398	0.046205	0.024752	6.50605	9.17081	1.26282	1.33608	1.63889	1.5
12	1398	0.10011	0.227723	9.01155	4.87041	1.38583	1.10913	1.80952	2.22135
13	1396	0.243124	0.28268	11.6962	13.77	1.10643	0.875861	1.85444	2.20085
14	1396	0.09901	0.133663	9.38998	3.85716	1.90479	1.08395	3.29471	1.48809
