# Supplementary material for: Orai, RyR, and IP3R channels cooperatively regulate calcium signaling in brain mid-capillary pericytes
Source: Commun Biol. 2023 May 6;6:493. doi: 10.1038/s42003-023-04858-3 (PMC10164186; doi:10.1038/s42003-023-04858-3)
Supplement: Supplementary file 3 — Supplementary Data 1 [file 42003_2023_4858_MOESM3_ESM.zip › Source Data/Supp Figure 4/S4_Resting_Ca2+.xlsx]

## Sheet: Feuil1
TTX	DMSO	Pinacidil	Glibenclamide	SKF 96365	Pyr3	GSK 2833503A	2-APB (10 uM)	2-APB (100 uM)	GSK-7975A	IA65	U 73122	Tetracaine
110.861	111.29	118.814	112.377	35.5863	124.2	111.318	127.928	42.4271	72.3715	150.303	99.7491	76.1781
95.7373	70.3151	102.875	101.763	50.1243	101.879	139.735	126.368	97.3604	64.1756	111.605	111.519	57.0074
122.683	116.498	84.0913	115.169	65.5368	116.356	107.282	105.598	100.059	80.0168	150.81	113.954	74.4587
120.072	117.348	99.4127	98.3575	89.9107	147.337	104.667	119.363	101.354	61.9846	111.441	83.5455	75.7259
101.993	97.8368	108.28	77.5605	107.505	100.939	132.611	117.45	113.556	107.046	200.584	127.012	52.6502
120.709	108.7	94.7203	80.2099	107.985	98.6472	102.756	109.85	87.3862	97.6112	144.2	65.7624	78.8767
95.9653	122.428	117.216	79.4135	95.591	94.763	115.14	102.037	71.9464	87.1582	113.442		64.9913
94.7893	77.7067	145.413	121.279			84.4244	108.753	99.881	98.5238	116.272		52.8455
106.1	79.5393	58.5093	89.2739			95.0545	146.048		59.7717			57.5968
114.966	76.3154		77.3479						72.2778			30.4721
101.95	89.5664		43.034
105.76	140.906		37.894
143.495	110.987		155.953
			87.6251
			81.0786
			79.5431
			65.7417
			162.099
